# Supplementary material for: Untargeted metabolomics analysis of the hippocampus and cerebral cortex identified the neuroprotective mechanisms of Bushen Tiansui formula in an aβ25-35-induced rat model of Alzheimer’s disease
Source: Front Pharmacol. 2022 Oct 20;13:990307. doi: 10.3389/fphar.2022.990307 (PMC9630565; doi:10.3389/fphar.2022.990307)
Supplement: Supplementary file 1 [file Table2.XLSX]

## Sheet: Table S2
Metabolite	VIP_value	P_value	BG1	BG2	BG4	BG8	BG9	BG10	BG11	BG12	BG14	M1	M3	M4	M5	M6	M8	M9	M10	M15
PE(0:0/18:0)	3.03236	7.875e-08	5.2237	5.197	5.1214	5.1889	5.156	5.2641	5.1433	5.1755	5.2067	4.8528	4.8532	4.9975	4.7743	4.9479	4.8446	4.678	4.6791	4.75
Guanosine	1.37506	0.02808	4.6616	4.7661	4.6808	4.9017	4.6393	4.7427	4.7658	4.7287	4.839	4.6324	4.7174	4.6144	4.6625	4.6611	4.7025	4.7377	4.6522	4.6701
12-hydroxy-5,8,10-heptadecatrienoic acid	1.68189	0.04845	4.9093	4.9247	4.4785	4.7678	4.5402	4.7175	4.5393	4.5746	4.5582	4.564	4.7275	4.6325	4.5453	4.7409	4.2917	4.211	4.0239	4.3569
Galactose 1-phosphate	1.56049	0.026	5.3827	5.3395	5.6421	5.5064	5.3026	5.3094	5.3059	5.5901	5.2973	5.4903	5.5557	5.6884	5.5801	5.4547	5.6471	5.5114	5.4445	5.4817
Flavin Mononucleotide	1.66393	4.711e-05	4.7341	4.795	4.6305	4.6855	4.637	4.6742	4.6871	4.7046	4.701	4.9005	4.8664	4.8117	4.8651	4.853	4.8211	4.7989	4.7268	4.7919
P-CHLOROPHENYLALANINE	1.01392	0.006568	6.3855	6.3942	6.3916	6.3907	6.4227	6.3824	6.3696	6.4197	6.3825	6.3988	6.3338	6.3064	6.3971	6.3341	6.3244	6.4019	6.2827	6.3018
N-Lauroylglycine	1.96015	0.03966	4.5885	4.0098	4.2081	4.4219	4.0744	3.9299	4.1387	4.2304	3.9534	3.6746	3.9818	3.6972	4.1745	3.8487	3.7748	4.258	3.9373	4.1497
Gamma-Glutamylaspartic acid	1.16197	0.002209	4.3169	4.3759	4.4209	4.3758	4.3839	4.3441	4.3823	4.3232	4.3629	4.3598	4.451	4.4623	4.5622	4.4374	4.4185	4.4714	4.3822	4.4743
3-Hydroxysuberic acid	1.08591	0.02365	4.088	4.1029	4.0546	4.083	4.084	4.1346	4.2256	4.1319	4.1054	4.1059	4.2557	4.158	4.2074	4.0843	4.3719	4.1392	4.2726	4.1892
Fucose 1-phosphate	2.01504	0.0001036	5.0758	5.0658	4.9057	5.1046	4.8271	4.9768	4.9315	4.9318	4.9582	4.7878	4.7609	4.9478	4.7536	4.6793	4.8009	4.7127	4.734	4.7836
Gluconic acid	1.52489	0.01026	4.776	4.6922	4.6209	4.7207	4.6804	4.616	4.6673	4.8004	4.6434	4.6946	4.7858	4.8178	4.7043	4.7109	4.9406	4.788	4.9952	4.8623
LysoPE(18:2(9Z,12Z)/0:0)	1.65269	0.009717	4.9091	4.8309	4.8589	4.7991	4.8413	4.8297	4.7369	4.7536	4.715	5.0324	4.8588	4.9625	4.953	4.9639	4.8996	4.8196	4.9754	4.7568
N-Decanoylglycine	1.20661	0.002577	3.8219	3.837	3.8888	3.8914	3.7867	3.7864	3.8798	3.8941	3.8306	3.7976	3.7977	3.7197	3.7665	3.7404	3.822	3.8223	3.7628	3.7871
2-Amino-3-hydroxypropanoic acid	1.39575	0.02427	4.0271	4.1421	4.0014	4.0781	3.9876	4.0981	4.2641	4.1032	4.0397	4.0157	4.1004	3.9058	3.9408	3.8793	3.9776	4.0641	4.0767	3.8707
Eugenitol	1.52515	0.01372	3.2364	3.3138	3.1753	3.2248	2.8699	3.0643	2.9579	3.1771	3.2012	3.3161	3.3374	3.3046	3.305	3.3528	3.2586	3.2518	3.2059	3.1781
PC(15:0/16:0)	1.21606	0.02687	3.7137	3.5906	3.7517	3.5599	3.6672	3.6613	3.6683	3.6027	3.7989	3.5257	3.6633	3.5505	3.4111	3.6758	3.6213	3.4783	3.3903	3.6906
DL-Methionine sulfoxide	3.41273	0.0005999	3.4628	3.328	3.187	3.7883	3.4963	3.5879	3.7951	3.4657	3.9205	3.2605	2.9679	3.2599	2.7687	3.0608	2.9108	2.9259	3.2311	3.471
2-Methyl-2-cyclopenten-1-one	1.0545	0.04618	2.821	2.9608	3.0055	2.8561	2.8342	2.9863	2.9803	2.9053	2.8095	2.9431	3.0252	3.0071	2.9664	2.961	2.9411	2.979	2.8887	3.1713
Trans-Dodec-2-enoic acid	1.3396	0.03548	3.7292	3.6348	3.6186	3.6813	3.6208	3.5759	3.7898	3.7096	3.5878	3.6166	3.7267	3.4421	3.6289	3.4663	3.4945	3.6146	3.6477	3.4154
Avocadyne 1-acetate	2.29614	0.01375	4.1348	4.1017	3.6391	3.9794	3.8252	3.9362	3.7742	3.7177	3.8626	3.7441	3.9139	3.6964	3.7032	3.8812	3.3151	3.3829	3.0821	3.5617
Bisdiphosphoinositol tetrakisphosphate	1.87057	0.02574	3.4522	3.7708	3.8292	3.7202	3.8833	3.7732	4.0473	3.8787	3.8176	3.5715	3.7888	3.4571	3.6783	3.4854	3.6841	3.8057	3.6132	3.6125
Alpha,alpha-Dimethylanisalacetone	1.3582	0.0001237	3.5352	3.5676	3.5908	3.5215	3.5045	3.5085	3.5134	3.5706	3.4974	3.5549	3.6331	3.5788	3.627	3.6399	3.6023	3.5945	3.6446	3.6567
Phosphoserine	1.61034	0.0486	4.1251	4.1577	4.2709	4.0975	4.0473	4.0044	4.0611	3.8904	3.8897	4.2856	4.1236	4.1522	4.1359	4.1782	4.1684	4.0454	4.1726	4.1655
3-Methylcrotonylglycine	1.06251	0.01725	2.7319	2.6114	2.6543	2.6865	2.7367	2.7208	2.8751	2.7763	2.8006	2.7567	2.7982	2.9169	2.7378	2.8226	2.7612	2.8347	2.8956	2.9868
10-undecenal	1.7142	0.02425	3.3069	3.4221	3.1331	3.2914	3.0881	3.2757	3.2526	3.2621	2.9836	3.1668	3.0189	2.8746	3.088	3.2328	2.8834	3.0978	2.9363	3.2584
Diethylphosphate	4.0242	2.69e-08	3.9259	4.1471	3.8948	4.0745	4.0148	4.0801	3.9284	4.0525	4.0743	3.2462	3.2387	3.5523	3.5217	3.1089	3.5995	3.4702	3.4163	3.4349
Thymidine	1.65162	0.02376	3.8217	3.9057	3.7254	4.0188	3.9323	3.8354	4.0314	4.0701	3.9065	3.6967	3.8449	3.8921	3.8511	3.7242	3.776	3.7682	3.8158	3.8905
Pyridoxal 5'-phosphate	1.55979	0.04953	3.784	3.9303	3.5736	3.8131	3.7752	3.8018	3.9065	3.7971	3.7272	3.8425	3.7138	3.583	3.6462	3.8499	3.5825	3.7346	3.4149	3.6502
Aspartyl-Leucine	2.0234	0.02084	3.0788	3.2987	2.8402	3.0397	3.0833	3.4796	2.9185	3.0169	2.5982	2.7168	2.8643	2.5923	2.8421	2.3981	2.4216	2.8225	2.9921	3.0548
Thiazole	1.4041	0.01592	4.5427	4.6257	4.6317	4.6173	4.4293	4.5096	4.4638	4.5066	4.4797	4.6752	4.662	4.7126	4.5232	4.6576	4.5595	4.6176	4.6192	4.5666
Vanillylmandelic acid	1.08197	0.04186	3.3902	3.5076	3.4532	3.4499	3.4542	3.5145	3.4859	3.5238	3.4802	3.4894	3.4879	3.5264	3.4792	3.4782	3.6908	3.4751	3.6964	3.6102
5'-Methylthioadenosine	2.79965	1.075e-05	4.0124	3.8064	4.0133	3.8395	4.0579	3.9612	4.1397	3.9862	4.1153	3.6055	3.6191	3.651	3.7287	3.7328	3.6658	3.5692	3.7842	3.8483
N-Acetyl-D-mannosamine 6-phosphate	1.28504	0.03219	4.8912	4.8404	4.9029	4.8307	4.8302	4.764	4.776	4.8404	4.7681	4.9541	4.9233	5.0019	4.8509	4.8513	4.8839	4.7923	4.8812	4.8682
Aspartyl-Aspartate	1.38099	0.01213	4.0775	4.0535	4.1082	3.9608	4.1458	3.9314	3.9998	4.012	4.0351	4.123	4.2357	4.1549	4.1416	4.1163	4.0174	4.0936	4.1609	4.066
N-Gluconyl ethanolamine phosphate	2.04746	0.02871	3.6465	3.6971	3.6278	3.4203	3.5562	3.3927	3.2715	3.3262	3.2883	3.5674	3.5914	3.7675	3.7023	3.5496	3.6455	3.5307	3.5769	3.6057
Imidazoleacetic acid ribotide	3.8506	0.002641	2.8993	3.1734	2.7229	3.2575	3.0409	3.3518	3.3295	2.9697	3.3336	2.2335	3.1045	2.2385	2.1891	2.777	2.4471	2.6856	1.8825	3.2057
2',3'-Cyclic UMP	1.14501	0.0163	3.999	4.0257	4.0544	4.1354	4.0093	4.0516	4.0706	4.0725	4.14	3.9793	4.0586	4.0173	3.9444	3.9384	4.0311	4.065	3.962	4.01
N-desmethylimatinib	2.22676	0.01236	3.5375	3.3188	3.3436	3.4093	3.3158	3.5292	3.4906	3.6962	3.8397	3.3814	3.3569	3.3123	3.2309	3.0065	3.059	3.2853	3.44	3.4176
Armillane	3.04675	0.0125	3.8405	3.7552	3.4755	4.1386	3.8531	3.6843	3.9315	4.2109	3.629	2.8411	3.6512	2.9595	3.3719	3.2007	3.5372	3.5337	3.5859	4.0806
4-Nitrophenyl sulfate	1.68691	0.022	3.1756	3.2027	3.1313	3.305	3.0724	3.3102	3.2003	3.3143	3.4149	2.9806	3.1622	3.0696	3.144	2.9079	3.3042	3.1883	3.0788	3.0879
Adenosine	3.01108	0.003908	5.5483	5.4888	5.422	5.9081	5.7047	5.8024	5.9921	5.6102	6.106	5.4689	5.354	5.4461	5.1412	5.346	5.351	5.3687	5.5113	5.7234
(R)-(+)-2-Pyrrolidone-5-carboxylic acid	1.19281	0.004103	6.7396	6.7035	6.7221	6.7138	6.7169	6.8046	6.7685	6.6574	6.7556	6.7499	6.8013	6.7927	6.7679	6.7676	6.816	6.7547	6.8416	6.8337
L-Cysteine	2.92291	0.003251	3.7176	4.2527	4.7438	4.2489	4.5668	4.4719	4.4899	4.3866	4.3392	4.6114	4.6759	4.6369	4.6583	4.5499	4.7852	4.8175	4.8937	4.7784
LysoPC(18:1(9Z))	1.7884	0.008892	6.1778	6.1495	5.9517	6.0014	5.9849	6.0523	5.9936	5.9266	6.0163	6.163	6.027	6.2944	6.2169	6.2213	6.1551	6.0093	6.1854	6.105
Sphinganine	1.2451	0.02326	5.802	5.7897	5.7816	5.7801	5.7385	5.694	5.7426	5.8733	5.7116	5.5922	5.6951	5.6896	5.6798	5.7391	5.7347	5.7836	5.6658	5.7477
2-amino-4-cyano-butanoic acid	1.27992	0.01851	5.2604	5.1987	5.2572	5.1663	5.2823	5.2338	5.2601	5.1415	5.1475	5.3044	5.2151	5.3222	5.2898	5.3272	5.2339	5.2492	5.3699	5.231
PC(0:0/18:0)	3.48296	2.019e-08	5.401	5.5599	5.3342	5.5641	5.4775	5.4843	5.4233	5.4281	5.4061	5.1069	5.0034	5.2105	5.1067	5.1955	5.0806	5.0099	5.1119	5.0758
Dihydropanaxacol	1.77767	0.04558	5.3532	5.3377	4.9129	5.222	4.9574	5.1467	4.9894	4.9749	5.0144	5.0022	5.1271	5.106	5.0009	5.1678	4.6953	4.669	4.4692	4.7059
2,5-Dimethylbenzaldehyde	1.07005	0.00645	4.2178	4.2095	4.2829	4.2352	4.239	4.2783	4.2061	4.2312	4.2387	4.2267	4.201	4.1088	4.2377	4.1908	4.1548	4.1991	4.2028	4.1701
L-Serine	1.3322	0.008822	4.8957	4.8786	5.0083	4.9665	4.9523	4.9088	4.947	4.8842	4.9333	4.9977	5.0648	5.0131	4.9994	4.9856	5.0183	4.897	5.0285	4.9482
4-Guanidinobutanoic acid	1.91332	0.009775	4.6531	4.6125	4.7992	4.5912	4.6398	4.6545	4.7538	4.6771	4.7227	4.8684	4.7878	4.9862	4.8751	4.7888	4.7116	4.6208	4.971	4.7211
BRN 2646116	1.57274	4.309e-06	3.7733	3.7889	3.7685	3.7911	3.7926	3.7545	3.8193	3.7789	3.7557	3.8869	3.8884	3.8561	3.8267	3.8375	3.8612	3.8156	3.863	3.8445
Guanine	1.27646	0.04852	4.6578	4.7465	4.6744	4.9079	4.6257	4.7697	4.7448	4.6846	4.8572	4.5797	4.6981	4.6564	4.6437	4.607	4.7174	4.7263	4.6777	4.685
Methyl 2-decenoate	1.01899	0.004259	4.1064	4.1175	4.1262	4.1167	4.1808	4.1558	4.1654	4.1622	4.126	4.2013	4.1794	4.1656	4.1587	4.157	4.2394	4.2195	4.1944	4.1489
1,11-Undecanedicarboxylic acid	3.6187	2.513e-05	3.7047	3.5777	3.757	3.5892	3.4617	3.6094	3.6011	3.8381	3.6128	3.3262	3.144	3.2271	3.3431	3.1286	2.8954	3.3421	3.4585	2.8981
Glycyl-Isoleucine	2.16066	0.04356	2.913	3.0964	3.8492	3.3934	3.3315	3.1436	2.9654	3.4499	3.292	3.173	3.3501	3.4902	3.8812	3.3116	3.5735	3.6138	3.8632	3.6319
Alpha-Methylstyrene	1.12019	0.005867	4.5516	4.559	4.6155	4.5635	4.5678	4.6213	4.5765	4.5894	4.6068	4.5878	4.5392	4.4546	4.5789	4.5304	4.5067	4.5444	4.5123	4.5447
(S)C(S)S-S-Methylcysteine sulfoxide	1.36153	0.009165	5.8769	5.8572	5.9809	5.8383	5.9623	5.9513	5.9594	5.9074	5.8799	5.8014	5.8156	5.7565	5.9267	5.7547	5.8368	5.883	5.8746	5.8674
Estragole	1.33762	0.001828	5.3169	5.2857	5.366	5.3242	5.3246	5.3849	5.3143	5.3269	5.3423	5.3278	5.265	5.1745	5.3249	5.2679	5.2383	5.275	5.2502	5.2526
Cer(d18:0/16:0)	4.02922	2.995e-08	4.832	4.667	4.8048	4.734	4.7831	4.6865	4.6702	4.7547	4.6835	4.3318	4.0804	4.1351	4.325	4.4363	4.3484	4.2445	4.1777	4.4079
Monoethyl malonic acid	1.72837	0.03708	3.709	3.7856	3.591	3.8896	4.1131	3.9865	3.9366	3.7194	3.7097	3.7111	3.6701	3.6991	3.6927	3.8652	3.5744	3.6884	3.5969	3.6814
Lucidenolactone	1.08834	0.01171	5.9209	5.8982	5.9731	5.9217	5.9332	5.9861	5.9185	5.9503	5.9627	5.9384	5.9037	5.7955	5.9451	5.8965	5.8545	5.8841	5.9017	5.8899
3-Methylcrotonaldehyde	1.04145	0.006916	3.7401	3.7956	3.7078	3.687	3.7601	3.6866	3.7738	3.766	3.7569	3.7935	3.8402	3.7584	3.8022	3.7646	3.7941	3.7894	3.7985	3.7653
Cyclopentanone	1.01976	0.001037	4.0737	4.1113	4.1282	4.104	4.1063	4.1187	4.141	4.1298	4.0838	4.1742	4.1494	4.1511	4.1315	4.1222	4.1553	4.1292	4.1667	4.1515
N(6)-Methyllysine	2.19288	0.01215	4.3049	4.2909	4.4828	4.3485	4.481	4.4632	4.2925	4.5452	4.4191	4.2382	3.9539	3.9835	4.4497	4.3999	4.1247	4.2587	4.3477	4.1922
N-Nitroso-pyrrolidine	1.58332	0.03313	3.2707	3.1635	3.0091	3.0065	3.1113	3.1579	3.3435	3.2251	3.3013	3.1118	3.4574	3.2343	3.3329	3.2749	3.6036	3.2289	3.4688	3.2411
2-Propylglutaric acid	1.03	0.0238	4.1063	4.1664	4.1207	4.1419	4.0685	4.1883	4.2047	4.1442	4.0959	4.0966	4.1721	4.0231	4.0815	4.0364	4.0809	4.0658	4.1236	4.0867
Nb-Acetyl-Nb-methyltryptamine	2.09981	0.0003739	3.2763	3.2799	3.3304	3.0838	3.3582	3.2926	3.3916	3.3502	3.3516	3.4755	3.4143	3.4234	3.5063	3.4501	3.5465	3.405	3.5004	3.3993
Tributyrin	1.28302	0.03893	4.8717	4.8764	4.864	4.9718	4.9372	4.919	4.9252	5.0883	4.9122	4.8649	4.817	4.8002	4.9115	4.8989	4.8457	4.8594	4.9734	4.767
1-Phenyl-1-propanol	1.72084	0.01197	2.6251	2.619	2.7365	2.5459	2.4648	2.7675	2.8895	2.612	2.5991	2.8664	2.7291	2.7454	2.7203	2.7292	2.8209	2.8791	2.8305	2.7471
Vanillin acetate	1.01366	0.02388	3.441	3.3068	3.3715	3.3924	3.2912	3.3918	3.4194	3.3331	3.3416	3.2562	3.3857	3.3435	3.2473	3.2872	3.3193	3.2981	3.3199	3.332
3-Methyl-1-phenyl-3-pentanol	1.46023	0.004521	3.0966	3.1774	3.2307	3.1251	3.2118	3.153	3.2492	3.1213	3.2058	3.2329	3.3224	3.2767	3.2416	3.2143	3.3261	3.2369	3.2095	3.2087
Benzyl ethyl ether	1.50736	0.02496	2.7425	3.0298	3.0101	2.9804	2.9755	2.9318	2.7122	3.0281	2.9523	3.0723	3.0676	3.0169	3.0441	3.0362	3.0613	3.0665	3.0101	2.9319
2-Phenyl-1-propanol	1.37965	0.02809	2.696	2.8465	2.7786	2.7352	2.7824	2.8091	2.8473	2.6917	2.6922	2.9678	2.932	2.6713	2.702	2.8892	2.906	2.8652	2.8821	2.964
L-Xylonate	1.54107	0.004026	3.3853	3.4148	3.3141	3.3675	3.391	3.461	3.4298	3.4196	3.2092	3.4921	3.547	3.4042	3.5032	3.4625	3.5306	3.4442	3.4924	3.4191
Wine lactone	1.75361	0.001047	2.935	2.9693	3.0111	2.9262	2.9745	2.9643	2.9459	3.0848	2.9637	3.1606	3.081	3.0569	3.0207	2.9961	3.1675	3.0123	3.1446	3.1708
3-Ethylmalate	1.49452	0.001606	3.472	3.4626	3.5324	3.4455	3.4076	3.4101	3.5906	3.5058	3.4794	3.5524	3.5878	3.5507	3.5009	3.5345	3.6232	3.5666	3.5951	3.5745
P-Hydroxyphenylacetic acid	1.67138	6.352e-05	3.3521	3.3331	3.3281	3.3878	3.3938	3.4695	3.4897	3.4345	3.413	3.4974	3.5516	3.4815	3.5066	3.4992	3.4937	3.5355	3.4992	3.548
(2R,3S)-2,3-Dimethylmalate	1.35321	0.008276	3.4251	3.5154	3.5293	3.4466	3.385	3.4967	3.5819	3.5178	3.46	3.57	3.5411	3.5571	3.5583	3.4943	3.6869	3.5997	3.5283	3.5532
11-Methyl-7-oxatetracyclo[6.3.1.01,6.04,11]dodecane	1.51495	0.007845	3.4936	3.506	3.503	3.4891	3.492	3.5269	3.5704	3.4876	3.5175	3.6197	3.7336	3.5932	3.5281	3.5142	3.7105	3.6172	3.5671	3.4962
(x)-2-Heptanol glucoside	1.31252	0.02563	3.2293	3.1039	3.2639	3.1401	3.2977	3.118	3.3777	3.3629	3.2844	3.231	3.3753	3.3303	3.4357	3.2616	3.4698	3.3033	3.3274	3.3946
2-Decylfuran	1.13601	0.0295	3.2302	3.06	3.1309	3.0905	3.1623	3.208	3.2022	3.2013	3.2039	3.2611	3.2919	3.2466	3.2012	3.1359	3.2436	3.1539	3.3002	3.2434
6-Pentyl-2H-pyran-2-one	1.82464	0.001502	3.5136	3.4676	3.337	3.2899	3.4728	3.3667	3.3578	3.3156	3.4257	3.5693	3.5672	3.5089	3.4646	3.492	3.4868	3.5719	3.4328	3.5156
DHAP(6:0)	1.19846	0.03519	3.1569	3.2967	3.2896	3.2366	3.2163	3.166	3.2256	3.3732	3.2219	3.3869	3.3699	3.3151	3.296	3.2177	3.2706	3.3049	3.3766	3.2602
2-tert-Butyl-1,4-benzenediol	1.80916	0.0008911	3.4025	3.4569	3.4521	3.4022	3.4106	3.5578	3.501	3.4008	3.3984	3.5581	3.6927	3.5312	3.5048	3.4916	3.552	3.5267	3.6135	3.5315
Pentyl 2-furyl ketone	1.83782	0.000841	3.3492	3.2889	3.3246	3.1478	3.2573	3.1651	3.3568	3.3572	3.2309	3.3916	3.3857	3.4137	3.3863	3.3408	3.4305	3.4189	3.4287	3.3508
1,1-Dimethoxy-2-phenylethane	1.41657	0.005852	3.1099	3.0787	3.2015	3.1178	2.9833	3.1399	3.1558	3.1539	3.1583	3.1923	3.2515	3.2465	3.1879	3.1558	3.1326	3.1876	3.2762	3.2133
Hypusine	1.45322	0.006466	3.5959	3.5593	3.6189	3.6744	3.616	3.5916	3.6534	3.6456	3.5949	3.7555	3.6736	3.7195	3.6514	3.6894	3.6132	3.7849	3.878	3.6379
2-Oxo-4-methylthiobutanoic acid	2.0073	0.002111	4.8075	4.895	5.0444	5.0088	4.9229	4.9853	4.919	5.1156	4.9675	4.7418	4.7944	4.7427	4.9279	4.8127	4.8458	4.9201	4.8333	4.8208
Epinepetalactone	1.93286	0.0007539	3.63	3.5483	3.5413	3.4659	3.5086	3.5051	3.664	3.4827	3.5737	3.6961	3.6696	3.6616	3.66	3.6379	3.8343	3.6126	3.6807	3.6253
Alpha-Teresantalic acid	1.81217	0.0002258	3.4348	3.4618	3.4777	3.4651	3.4355	3.4479	3.382	3.3798	3.5042	3.5849	3.6234	3.5742	3.4828	3.4773	3.5218	3.5611	3.5335	3.5265
3-methyl-2-oxo-butanoic acid	1.20769	0.004138	3.4702	3.3692	3.4575	3.4539	3.4724	3.3506	3.4403	3.4519	3.3838	3.5292	3.4705	3.5005	3.4932	3.4493	3.4816	3.5006	3.4672	3.4805
2,4,7-Decatrienoic acid	1.9209	0.0003027	2.8879	2.8637	2.9788	2.9424	3.0331	2.9618	3.0028	3.0266	2.9641	3.1608	3.1464	3.1061	3.0309	3.0424	3.1746	3.0428	3.042	3.0492
Blennin A	1.4793	0.04883	3.3934	3.3898	3.2973	3.2086	3.3036	3.2298	3.2453	3.3347	3.3097	3.4695	3.5404	3.4811	3.191	3.4675	3.4511	3.3168	3.2481	3.4118
2-Hydroxyphenylacetic acid	1.68803	0.0001607	3.7405	3.7513	3.7761	3.7383	3.7386	3.7479	3.8409	3.7853	3.769	3.9244	3.881	3.8914	3.8218	3.8442	3.8917	3.8	3.829	3.8092
Tetrahydroharmine	1.3915	0.03166	3.6326	3.6371	3.6681	3.6338	3.7389	3.5934	3.7767	3.448	3.6833	3.7703	3.7443	3.7443	3.7358	3.8004	3.758	3.6782	3.7116	3.6254
(R)-(Homo)2-citrate	4.13838	0.0002071	3.8305	3.7542	3.6786	4.0017	3.7827	3.8629	3.7106	3.6756	3.9264	3.461	3.4333	3.5939	3.1753	3.5112	2.6755	3.19	2.5487	2.7654
Isopropyl beta-D-glucoside	1.0341	0.01627	4.0355	4.0392	4.0527	4.0074	4.0352	3.968	4.0624	4.0374	4.0717	4.0365	4.1105	4.1116	4.0463	4.0221	4.144	4.0637	4.1117	4.0795
10-Oxogeranial	1.92644	7.275e-06	3.9136	3.9578	3.9563	3.9221	3.9264	3.9009	3.9693	3.9292	3.9179	4.0875	4.0803	4.0503	4.039	4.0202	4.0339	3.9766	4.0719	3.9707
Ureidopropionic acid	1.52626	0.02143	3.8304	3.8496	3.8926	3.9509	3.6856	3.8936	3.7919	3.7853	3.8521	3.9083	4.1071	3.8896	3.95	3.8227	3.9863	3.8396	4.0525	3.907
MG(0:0/18:1(11Z)/0:0)	2.19732	0.03244	4.5445	5.0457	4.9428	5.0849	4.684	4.4881	4.6857	4.8007	4.7527	4.8393	4.5326	5.2256	4.915	5.0227	5.0033	5.1366	5.5032	5.3692
2-Nonenoic acid gamma-lactone	1.0435	0.01731	3.5383	3.5497	3.5714	3.5659	3.6295	3.5521	3.6284	3.542	3.5704	3.6472	3.7152	3.5916	3.5793	3.5949	3.6236	3.6068	3.6266	3.5926
Tricholomic acid	1.22146	0.003815	3.4792	3.415	3.4491	3.4924	3.4158	3.326	3.4238	3.4654	3.436	3.4497	3.5506	3.5037	3.4924	3.4973	3.488	3.522	3.4977	3.4742
2,4-Dimethyl-3-pentanone	1.04058	0.001191	3.9773	4.0043	4.0152	3.9921	4.0344	4.0247	4.0426	4.0333	3.9934	4.057	4.0676	4.0647	4.0492	4.023	4.0728	4.0139	4.0652	4.068
Trigonellinamide	1.62909	0.03336	4.1928	4.1669	3.9797	4.0914	4.0849	4.0792	4.2718	4.2873	4.2346	3.984	4.0137	4.1503	4.0131	3.8951	4.0769	3.9536	3.9962	4.2575
(S)-2-(Hydroxymethyl)glutarate	1.12383	0.04176	3.3717	3.454	3.4344	3.41	3.4537	3.464	3.5707	3.3587	3.3551	3.5201	3.5606	3.5147	3.4241	3.4271	3.4697	3.457	3.5096	3.5477
L-Rhamnulose	3.99687	1.073e-08	4.5606	4.7097	4.5604	4.6091	4.5653	4.6726	4.5198	4.4952	4.5758	4.0518	4.0153	4.2807	4.1274	3.8898	4.2459	4.1106	4.0997	4.1099
2-Phenyl-1,3-dioxolane-4-methanol	2.21335	0.00299	2.9458	2.8099	2.5408	2.8549	2.9124	2.7554	2.7842	2.7382	2.6805	3.0246	3.1694	2.9298	3.029	2.7412	3.0916	2.9278	2.9154	3.0148
1-(2,4-Dihydroxyphenyl)-1-butanone	1.09323	0.01562	3.4725	3.4754	3.4806	3.4933	3.5524	3.4857	3.502	3.5003	3.4616	3.5705	3.5721	3.5318	3.4952	3.5757	3.6303	3.5836	3.4733	3.4786
Oxysolavetivone	1.00739	0.01384	3.874	3.8593	3.9186	3.8905	3.8398	3.8543	3.9452	3.9057	3.8749	3.9643	3.9331	3.8649	3.9833	3.8768	3.9869	3.9167	3.9683	3.9289
Piperdial	1.33064	0.0001529	3.8196	3.7427	3.7762	3.7305	3.7528	3.7792	3.7444	3.767	3.7449	3.7892	3.8564	3.8249	3.8515	3.8262	3.8194	3.807	3.8036	3.8014
2-Propylphenol	1.12435	0.0004138	3.4463	3.4249	3.4524	3.4125	3.4206	3.439	3.4633	3.4273	3.4533	3.505	3.5114	3.4939	3.479	3.4557	3.4657	3.4585	3.4594	3.4724
L-Arogenate	2.36686	0.02579	3.4124	3.614	3.9531	3.5869	3.7073	3.7449	3.592	3.5791	3.6754	3.8069	3.9336	4.102	4.2995	3.4316	3.9705	3.7985	3.943	3.6982
9-Pentadecene-12,14-diyne-1,11-diol	1.33463	0.006099	3.8084	3.8306	3.7813	3.7705	3.7071	3.7888	3.7929	3.8435	3.8253	3.8936	3.9553	3.8673	3.9041	3.8236	3.9046	3.8447	3.7968	3.7986
(2-Methoxyethyl)benzene	1.20677	0.04738	3.2824	3.2775	3.3336	3.2349	3.3398	3.3567	3.3251	3.33	3.2643	3.4242	3.4518	3.388	3.3336	3.2878	3.392	3.3463	3.4382	3.2278
(+/-)-Ethyl 2-hydroxy-2-methylbutyrate	1.61264	6.795e-05	3.6169	3.6322	3.5698	3.5536	3.6263	3.6407	3.5955	3.603	3.6488	3.5543	3.4316	3.5381	3.518	3.5256	3.5494	3.5059	3.5446	3.5314
Alpha-CEHC	1.24901	0.0078	4.2255	4.1593	4.1694	4.1712	4.1556	4.205	4.1326	4.1897	4.2328	4.3257	4.2771	4.2546	4.231	4.2415	4.281	4.174	4.1681	4.2382
Methylgingerol	1.05655	0.03549	3.736	3.723	3.8359	3.8287	3.7543	3.7959	3.7825	3.7595	3.7748	3.8619	3.9277	3.7515	3.7823	3.8273	3.8069	3.7782	3.9346	3.837
Cer(d18:0/14:0)	3.40264	4.187e-07	4.7505	4.6055	4.7516	4.7382	4.7676	4.7152	4.6935	4.7236	4.7403	4.5389	4.2239	4.2301	4.5391	4.4103	4.4242	4.4017	4.3373	4.3331
4-Propylphenol	1.1591	0.03265	3.4261	3.4909	3.5299	3.3519	3.4406	3.4736	3.4235	3.4701	3.3797	3.4849	3.533	3.5228	3.4427	3.4636	3.5629	3.5068	3.4696	3.4732
1,4-Ipomeadiol	1.73698	5.135e-06	4.3996	4.4141	4.4184	4.4144	4.3798	4.3903	4.4527	4.3966	4.3858	4.5134	4.5468	4.5166	4.4566	4.4531	4.5175	4.4824	4.4666	4.4838
3-(L-Menthoxy)-2-methylpropane-1,2-diol	1.76517	0.02485	3.4836	3.5058	3.5678	3.6525	3.7361	3.5636	3.6804	3.6795	3.4444	3.4407	3.3841	3.384	3.276	3.4997	3.4313	3.6668	3.6569	3.2214
Methyl (E)-2-dodecenoate	1.23494	0.03938	3.412	3.2412	3.2843	3.2876	3.2362	3.2164	3.2518	3.248	3.1613	3.421	3.3231	3.372	3.3524	3.2857	3.2321	3.3463	3.3399	3.2666
2-Methyl-4-amino-5-hydroxymethylpyrimidine diphosphate	1.93286	0.01074	3.6219	3.5272	3.4972	3.5006	3.5491	3.5571	3.4458	3.4059	3.3399	3.8573	3.5232	3.6697	3.6054	3.5446	3.6392	3.6978	3.6649	3.473
4-(3-Pyridyl)-butanoic acid	1.61788	0.003208	3.8127	3.8417	3.9393	3.8611	3.8602	3.9346	3.7837	3.8693	3.8063	3.9517	4.0325	3.8717	3.9277	3.8734	4.042	3.9566	4.0183	3.9113
Petroselinic acid	1.1168	0.01158	3.8845	3.8097	3.8683	3.8223	3.8148	3.7728	3.8597	3.8597	3.8734	3.7471	3.8449	3.717	3.7999	3.7602	3.7839	3.7889	3.8415	3.8035
(E)-2,6-Dimethyl-2,5-heptadienoic acid	1.19066	0.02637	2.9668	3.0552	3.0819	3.0038	3.0955	3.0088	3.055	3.0098	3.0724	3.1795	3.0836	3.0806	3.0177	3.0701	3.1641	3.0369	3.1657	3.0838
13,14-Dihydro PGF-1a	1.15137	0.02985	3.4474	3.434	3.3939	3.4446	3.469	3.4175	3.5766	3.4774	3.4065	3.6281	3.5727	3.3748	3.4966	3.5501	3.5445	3.5467	3.6129	3.4387
Hydroxyphenylacetylglycine	2.58633	0.0003486	4.0423	4.0327	3.7774	3.9056	3.8743	3.8437	3.932	3.7648	3.8875	3.8783	3.6747	3.5415	3.6247	3.8066	3.6061	3.6324	3.4225	3.6237
11,12-DiHETrE	1.47495	0.01912	3.9772	4.0232	3.9867	4.0544	4.064	4.1253	4.1906	4.0864	4.0154	3.9245	4.049	3.8899	4.0387	3.8734	3.9519	3.9342	4.0508	4.0352
Ascaridole	2.18091	0.003119	2.788	2.7229	2.7322	2.6565	2.7088	2.4915	2.8237	2.7344	2.7364	2.9706	3.0858	2.8559	2.9011	3.0104	2.7585	2.7208	2.9196	2.7817
Diisobutyl adipate	1.47714	0.0007011	3.9738	3.9935	3.9878	4.0185	3.8972	3.9139	3.9995	3.9335	3.9466	4.0934	4.0092	4.0391	4.0047	4.0332	4.0535	4.0379	4.0616	3.9902
3-Hydroxylidocaine	1.33604	0.02242	3.3495	3.4606	3.5256	3.4703	3.4217	3.4246	3.4005	3.3676	3.4444	3.5788	3.627	3.4474	3.5008	3.4526	3.4807	3.449	3.4952	3.4621
Palmitelaidic acid	1.59211	0.007316	3.4544	3.4514	3.4408	3.3486	3.3949	3.2908	3.5377	3.3881	3.4656	3.6142	3.5326	3.5077	3.4852	3.5338	3.5834	3.4021	3.4981	3.488
Galbanic acid	5.58987	0.01501	3.6081	4.0815	4.0788	3.9487	4.315	3.7476	4.2637	4.2103	4.1443	3.6879	3.6938	0	0	3.5709	3.465	3.4189	2.8561	3.1063
L-Erythrulose	1.69142	0.001143	2.8101	2.7178	2.7433	2.7833	2.7812	2.7632	2.7429	2.7062	2.7191	2.89	2.899	2.9277	2.8486	2.8432	2.8679	2.7633	2.7279	2.8686
3a,7b,12a-Trihydroxyoxocholanyl-Glycine	2.07372	0.00443	4.0855	4.0067	4.2126	4.207	4.1036	4.1002	3.9315	4.0942	4.1899	4.1122	3.909	3.9729	3.9784	3.9967	3.8459	3.9537	3.5633	3.7719
3-Ethylpyridine	1.94148	1.252e-05	3.6292	3.5987	3.5922	3.5394	3.5202	3.587	3.5877	3.5626	3.5295	3.7342	3.7165	3.6623	3.6757	3.6873	3.7249	3.6195	3.6472	3.6612
Hydroxyprolyl-Cysteine	1.01729	0.03388	4.5194	4.5	4.5412	4.509	4.5528	4.5887	4.5582	4.5575	4.5646	4.5718	4.5068	4.4009	4.5606	4.5061	4.4628	4.5079	4.4506	4.5034
Quinaprilat	1.91523	0.005591	3.6489	3.755	3.8728	3.8441	3.757	3.6522	3.6746	3.6991	3.6915	3.5088	3.4266	3.5497	3.7849	3.6759	3.6263	3.6529	3.5323	3.3656
Beta-Kessyl alcohol	1.69785	0.003694	3.2104	3.1691	3.1416	3.1378	3.1822	3.2253	3.0583	3.1112	3.2685	3.3311	3.2572	3.328	3.1663	3.3133	3.2937	3.1496	3.3094	3.3108
Benzaldehyde glyceryl acetal	1.98945	0.0006648	3.3396	3.3208	3.338	3.384	3.361	3.3286	3.3487	3.1065	3.3766	3.3751	3.4585	3.4509	3.4263	3.4237	3.565	3.5512	3.4716	3.4877
6-Acetyl-1,2,3,4-tetrahydropyridine	1.7346	0.0002237	3.6341	3.6295	3.6909	3.5944	3.5677	3.612	3.6444	3.6729	3.5306	3.6856	3.7697	3.7499	3.6793	3.7123	3.7393	3.6936	3.7112	3.684
Dihydromorphine	1.17461	0.04427	4.1179	4.056	3.9184	4.0514	4.0277	4.1109	4.0089	4.0706	4.0071	3.9582	3.8504	4.0371	3.9992	4.0637	3.9655	3.8456	4.0611	3.9137
6-Butyltetrahydro-2H-pyran-2-one	1.23992	0.004049	3.673	3.677	3.6649	3.6992	3.6522	3.6471	3.6552	3.6968	3.6503	3.6951	3.7804	3.7406	3.7467	3.6822	3.814	3.686	3.7283	3.67
