# Supplementary material for: Untargeted metabolomics analysis of the hippocampus and cerebral cortex identified the neuroprotective mechanisms of Bushen Tiansui formula in an aβ25-35-induced rat model of Alzheimer’s disease
Source: Front Pharmacol. 2022 Oct 20;13:990307. doi: 10.3389/fphar.2022.990307 (PMC9630565; doi:10.3389/fphar.2022.990307)
Supplement: Supplementary file 2 [file Table3.XLSX]

## Sheet: Table S3
Metabolite	VIP_value	P_value	M3	M4	M5	M6	M8	M9	M10	S1	S2	S3	S4	S6	S7	S10
LysoPC(18:1(11Z))	1.46836	0.02388	6.4047	6.3011	6.28	6.332	6.1821	6.2637	6.3692	6.4601	6.449	6.3503	6.4009	6.3561	6.431	6.3143
Guanosine	1.97007	0.00332	4.8484	4.8833	4.8833	4.9016	4.9587	4.9653	4.9465	4.6244	4.8226	4.8535	4.8635	4.7758	4.8022	4.7461
UDP-D-galactose	2.16703	0.0159	4.3807	4.5878	4.6522	4.6857	4.7505	4.7618	4.7937	4.2911	4.4094	4.6001	4.4741	4.5718	4.4715	4.4952
N-Acetyl-D-phenylalanine	1.97042	0.007316	3.9786	3.9346	4.0314	4.0821	4.0146	3.8653	3.8382	4.1642	4.0492	4.1121	4.0841	3.9865	4.1553	4.1218
Acetyl-DL-Leucine	1.76874	0.03408	3.9878	3.9309	4.0891	4.1628	4.0372	3.8054	3.9195	4.2304	4.0383	4.0816	4.1028	4.0313	4.1774	4.1556
Cer(d18:1/24:1(15Z))	2.95113	0.002055	5.0359	4.7442	4.7225	4.9962	4.7635	4.8603	4.9743	5.2522	5.1259	5.1957	4.9857	4.9696	5.3076	5.1527
N-Acetyl-a-neuraminic acid	1.39196	0.003345	6.0274	6.0383	6.0684	6.0696	6.0918	6.0519	6.0058	6.1673	6.0866	6.0996	6.0903	6.0732	6.1251	6.1403
Glutamylglutamic acid	2.11823	0.005381	5.6051	5.6233	5.6056	5.468	5.5278	5.6638	5.4738	5.3896	5.4433	5.2764	5.5067	5.3758	5.5412	5.3764
Glutamyl-Gamma-glutamate	1.91663	0.004857	5.0625	5.1469	5.0635	5.0561	5.1296	5.1756	5.0724	5.0688	5.0073	4.8442	5.0181	4.8767	5.039	4.9652
LysoPA(0:0/18:1(9Z))	1.96733	0.005075	5.1874	5.2074	5.2337	5.2895	5.1734	5.1532	5.138	4.98	5.0698	5.2451	5.0555	5.0346	4.9812	5.0814
PE(18:0/18:1(9Z))	1.943	0.02293	5.1035	4.8838	4.9077	5.2106	4.8815	5.1268	5.0866	5.2361	5.1269	5.1581	5.1502	5.1428	5.2487	5.1301
N-Lauroylglycine	2.26235	0.008382	4.4617	4.3022	4.5303	4.5836	4.6324	4.6253	4.356	4.2378	4.208	4.1621	4.3721	4.3663	4.409	4.3733
D-Sedoheptulose 7-phosphate	2.235	0.01142	5.0235	4.9768	4.9407	4.7859	4.9035	4.8843	5.0258	5.2655	5.1441	5.0175	5.1822	4.8563	5.1457	5.2102
D-Erythrose 4-phosphate	1.65833	0.02472	4.6275	4.7234	4.6935	4.7761	4.7725	4.5887	4.7838	4.4457	4.6358	4.7062	4.5948	4.6428	4.6142	4.5652
Thymine	1.05452	0.03544	4.0916	4.0077	4.0405	4.0274	3.9567	3.945	4.0078	4.0838	4.0736	4.0504	4.0578	4.0202	4.064	4.0647
1-Pentadecene	1.60422	0.03083	4.643	4.4348	4.5124	4.5996	4.3787	4.5055	4.5602	4.6814	4.6164	4.5888	4.583	4.5691	4.7468	4.5809
L-Xylonate	1.46297	0.01862	3.0654	3.0626	3.119	3.1278	3.1257	3.1244	3.0716	3.2401	3.1349	3.0973	3.185	3.1542	3.1308	3.289
Peracetic acid	1.24861	0.02187	3.5172	3.4893	3.486	3.4505	3.4691	3.4898	3.4933	3.636	3.5044	3.531	3.5038	3.5643	3.6248	3.4812
Alanyl-Tryptophan	1.98483	0.01861	4.3083	4.3219	4.3872	4.4489	4.2422	4.2439	4.2027	4.0105	4.1619	4.406	4.1046	4.1028	4.1259	4.1605
Beta-lactic acid	1.35362	0.02777	3.1438	3.0598	3.1081	3.1373	3.1623	3.1495	3.0302	3.03	2.9873	3.0072	3.1652	3.0678	3.0089	2.9955
3-Isovalidene-3alpha,4-dihydrophthalide	1.00108	0.0399	3.5642	3.5038	3.5206	3.5862	3.5904	3.5375	3.519	3.6258	3.5689	3.5788	3.5432	3.6436	3.5824	3.5765
20-carboxy-LTB4	2.04977	0.01048	3.9854	3.9092	3.8453	3.9092	3.6397	3.8182	3.859	4.1176	3.9431	4.0022	3.9906	3.9267	4.1199	3.9497
Ethyl 3-mercaptobutyrate	1.64225	0.001951	5.087	5.0602	5.0648	5.0671	5.0826	5.0799	5.0861	5.0362	4.9513	4.9614	4.9206	5.0596	5.0484	4.9506
Oxysolavetivone	1.24178	0.0343	3.0627	3.0094	2.9604	3.0829	2.9466	3.0151	2.9812	3.0327	3.0421	3.0837	3.0362	3.032	3.1253	3.1319
LysoPC(24:1(15Z))	2.39617	0.02604	4.3685	4.3537	4.1899	4.5944	4.1092	4.1689	3.9717	4.5827	4.4012	4.3862	4.3359	4.4292	4.5742	4.6112
Tetrahydrodipicolinate	1.45421	0.03323	3.4406	3.3189	3.4812	3.4058	3.3892	3.3551	3.5266	3.2518	3.2106	3.2996	3.3758	3.3717	3.3946	3.3686
Lupinate	1.69241	0.01064	3.3524	3.4372	3.4441	3.5182	3.3876	3.4586	3.5386	3.1971	3.3848	3.3635	3.3094	3.3718	3.3637	3.3882
3-Isopropylmalate	2.35358	0.04295	3.6614	3.3919	3.5707	3.7463	3.4975	3.2497	3.4315	4.1053	3.5693	3.6468	3.5688	3.5536	3.8925	3.8279
Gamma-Glutamyl-beta-cyanoalanine	1.55951	0.01978	3.5368	3.3813	3.3022	3.3988	3.3318	3.3973	3.4271	3.5919	3.5401	3.4829	3.4295	3.4434	3.5037	3.4576
4,5-Dihydroxypyrene	1.32171	0.03813	3.0517	2.9679	3.0265	3.0706	3.0586	3.0069	3.1795	3.1038	3.1709	3.0283	3.1385	3.1316	3.1845	3.1204
Methyl 3-(methylthio)butanoate	1.42644	0.025	3.2455	3.2039	3.2596	3.1385	3.2741	3.1133	3.224	3.1368	3.0366	3.1622	3.1131	3.202	3.157	3.1037
Diethyl malonate	1.6538	0.0179	2.6767	2.8195	2.6034	2.5811	2.7057	2.7806	2.7121	2.5972	2.6154	2.6002	2.5367	2.6127	2.5138	2.6703
NADH	2.68495	0.03444	4.2517	4.2977	4.5855	4.2397	4.2702	4.3023	4.2991	4.2953	3.6207	3.5529	4.1713	4.3788	4.0404	4.0449
Cer(d18:1/22:1(13Z))	2.72217	0.00713	3.8176	3.7722	3.6455	3.9283	3.734	3.7966	4.1367	4.1379	4.1351	4.0297	4.0285	3.8445	4.1703	4.2216
4'-Hydroxy-3',5,6,7,8-pentamethoxyflavone	1.86759	0.003222	5.0946	5.1237	5.1183	5.0279	5.0893	5.0342	4.9306	5.186	5.2086	5.2562	5.1275	5.1121	5.2181	5.1463
FMLP	1.4773	0.03508	4.527	4.4127	4.4775	4.5265	4.286	4.5023	4.515	4.639	4.5771	4.4964	4.5011	4.5765	4.5739	4.5228
3'-O-Methyl-(-)-epicatechin-5-O-sulphate	5.22143	0.04827	2.6446	2.5003	2.3641	2.4648	2.4861	0.0015	2.6688	0.0016	0.979	1.894	2.3079	0.0016	1.8251	0.0015
Neuromedin N (1-4)	2.79628	0.005161	3.9175	3.8579	4.1084	4.0353	4.3583	3.9953	3.8928	3.5934	3.644	3.6457	3.9176	3.8182	3.8677	3.7664
PC(15:0/20:4(5Z,8Z,11Z,14Z))	2.26376	0.02235	4.5555	4.2381	4.3072	4.6896	4.2118	4.5152	4.5349	4.7271	4.5761	4.6296	4.6008	4.5855	4.7205	4.565
PE(16:0/22:6(4Z,7Z,10Z,13Z,16Z,19Z))	1.06082	0.02464	6.3798	6.2948	6.2738	6.2918	6.2358	6.3604	6.379	6.4309	6.5015	6.3991	6.3788	6.3532	6.5017	6.2949
LysoPE(0:0/22:6(4Z,7Z,10Z,13Z,16Z,19Z))	1.28751	0.01232	6.7354	6.6429	6.6351	6.6043	6.5036	6.6125	6.6339	6.7358	6.8426	6.7208	6.8109	6.7094	6.8112	6.5904
PE(P-18:1(11Z)/16:0)	1.15354	0.04596	5.3833	5.334	5.4587	5.6135	5.2642	5.3761	5.2322	5.5895	5.4206	5.4754	5.4581	5.4696	5.5612	5.5199
LysoPE(0:0/18:1(11Z))	1.15065	0.008174	6.0013	5.9314	5.9991	6.0696	5.8944	5.937	5.9811	6.1678	6.08	6.0315	6.067	6.0539	6.0844	5.9924
PE(18:3(9Z,12Z,15Z)/20:0)	1.36991	0.001463	5.9867	5.8572	5.9061	5.937	5.8543	5.934	5.9933	6.1098	6.0878	6.0012	5.9763	6.0039	6.1023	6.033
PC(18:0/20:5(5Z,8Z,11Z,14Z,17Z))	1.04911	0.006529	6.996	6.9326	6.973	6.9478	6.9215	6.9146	7.0289	7.0887	7.0926	6.9802	7.019	7.0185	7.0734	6.9899
PC(18:1(11Z)/18:0)	1.57201	2.247e-05	7.133	7.0877	7.1403	7.2061	7.0717	7.1218	7.1108	7.2957	7.2611	7.2252	7.2763	7.22	7.2922	7.2425
PC(16:0/18:0)	1.34207	0.01764	6.3187	6.1797	6.1883	6.2595	6.2496	6.3327	6.4976	6.5292	6.4602	6.4216	6.3033	6.3938	6.5549	6.3789
Phosphocholine	1.15929	0.01513	6.2115	6.2291	6.3565	6.1724	6.2798	6.4065	6.2995	6.3996	6.4135	6.4203	6.4039	6.4098	6.2851	6.3457
PC(16:0/P-18:0)	1.39168	0.008969	6.7039	6.6839	6.7383	6.8445	6.5633	6.6294	6.545	6.8847	6.7638	6.736	6.881	6.7831	6.8399	6.8001
PC(18:0/P-18:1(11Z))	1.37252	0.02867	5.9475	6.0031	6.0506	6.1597	5.8373	5.8836	5.6786	6.1671	6.0309	5.9972	6.0996	6.1342	6.0871	6.1524
PE(P-18:1(11Z)/20:5(5Z,8Z,11Z,14Z,17Z))	1.06581	0.005426	6.1336	6.0601	6.0901	6.0739	6.0815	6.0902	6.1321	6.1587	6.2514	6.1553	6.1486	6.1573	6.2363	6.0969
PE(P-18:0/22:4(7Z,10Z,13Z,16Z))	1.2168	0.03318	5.1595	4.9653	5.0171	5.1962	4.9796	5.2077	5.2304	5.2983	5.1673	5.2387	5.1271	5.2205	5.3752	5.2309
Spermidine	2.35462	0.03561	4.1853	3.7238	3.7956	4.4489	2.8643	3.8784	3.8206	4.3014	4.3419	3.9733	4.2121	4.2456	4.6732	4.3161
PC(O-16:0/16:1(9Z))	1.22304	0.04007	5.4152	5.198	5.2653	5.2567	5.2756	5.2718	5.4962	5.5225	5.5641	5.3813	5.3607	5.4266	5.56	5.2833
Gamma-Glutamylglutamic acid	1.31988	0.01572	5.9471	6.0601	6.0646	5.8333	5.9671	6.0914	5.8682	5.8433	5.8209	5.7279	5.9455	5.8426	5.909	5.8329
MG(0:0/20:4(8Z,11Z,14Z,17Z)/0:0)	1.95933	0.009313	4.2981	4.2855	4.1066	4.2967	3.9907	4.0898	4.2408	4.5813	4.2161	4.3594	4.3451	4.4552	4.8977	4.5136
Uracil	1.06798	0.002803	5.3789	5.4901	5.4509	5.4371	5.4599	5.4622	5.3793	5.3731	5.3501	5.3731	5.3415	5.3512	5.3338	5.4217
Guanine	1.51311	0.001967	4.9188	5.0866	4.9982	5.0041	5.0847	5.1024	5.0356	4.7355	4.8952	4.9579	4.9702	4.8482	4.889	4.8762
Vitamin D3	1.32299	0.03304	5.2098	4.956	5.0818	5.0236	4.9359	4.9899	5.2358	5.3153	5.2622	5.0387	5.256	5.1287	5.3454	5.1339
3-(L-Menthoxy)-2-methylpropane-1,2-diol	1.56359	0.01596	4.0684	4.0386	4.0373	4.1436	3.924	3.8601	4.065	3.8443	3.662	3.6875	4.0518	3.7102	3.9944	3.8506
PC(20:0/18:2(9Z,12Z))	1.66194	0.00141	5.6099	5.5057	5.5896	5.7635	5.5243	5.5196	5.5581	5.8004	5.7581	5.6473	5.7714	5.6961	5.8518	5.7586
Glutamylcysteine	1.39241	0.03523	5.099	5.2851	5.0436	5.0763	4.9838	4.8621	4.8251	4.9266	4.8415	4.8847	4.94	4.956	4.7937	4.6712
LysoPE(0:0/20:1(11Z))	1.84544	0.01386	4.3704	4.3054	4.3765	4.6522	4.0055	4.2079	4.014	4.6383	4.4986	4.4317	4.5577	4.4873	4.5704	4.547
Deoxyadenosine	1.72819	0.0439	3.5506	3.418	3.2919	3.4149	3.5526	3.2208	3.1108	2.7729	2.7742	3.1481	3.4808	2.9454	3.0903	3.402
5-Butyltetrahydro-2-oxo-3-furancarboxylic acid	1.41667	0.03231	3.9502	4.1312	4.2353	4.0342	4.0737	3.955	3.989	4.4425	4.3241	4.1945	4.328	4.0061	4.2002	4.064
Glycerophosphocholine	1.69178	0.02049	5.1924	5.4261	4.9972	5.2669	5.3256	5.014	4.926	5.0895	4.8911	4.8907	5.09	4.9523	4.762	4.9047
Stearamide	1.17871	0.02606	5.495	5.4284	5.4239	5.4893	5.3618	5.3836	5.5125	5.5841	5.5223	5.7553	5.5111	5.4685	5.5668	5.4633
(2xi,6xi)-7-Methyl-3-methylene-1,2,6,7-octanetetrol	1.5066	0.03516	4.5595	4.7052	4.4087	4.6143	4.7275	4.5585	4.2885	4.2644	4.21	4.295	4.5856	4.3577	4.2446	4.5435
PC(15:0/18:3(9Z,12Z,15Z))	1.33077	0.001116	5.5724	5.5242	5.5891	5.5163	5.5705	5.5564	5.6404	5.6914	5.7295	5.6093	5.6674	5.6766	5.7612	5.6155
PE(20:1(11Z)/20:5(5Z,8Z,11Z,14Z,17Z))	1.45369	0.0003377	5.3202	5.2295	5.2462	5.2674	5.2253	5.2377	5.3299	5.4045	5.4372	5.3899	5.3782	5.3068	5.4569	5.3531
Sterebin E	1.58978	0.01025	3.2952	3.2782	3.1341	3.3354	3.1964	3.3392	3.2603	2.9746	3.3285	3.17	3.0287	2.8668	3.0043	3.1164
PC(16:0/14:0)	1.22175	0.01466	5.6603	5.5241	5.6609	5.6851	5.4868	5.6452	5.7033	5.8182	5.7699	5.6869	5.7463	5.7033	5.7915	5.6392
PC(17:0/18:1(9Z))	1.09291	0.02911	5.9811	5.7982	5.9025	5.9814	5.8373	5.9216	5.9814	6.0666	6.047	5.9197	6.0046	5.9555	6.1363	5.9647
PC(14:0/14:0)	1.47332	0.03416	4.5875	4.4133	4.7016	4.7993	4.2588	4.4695	4.5679	4.8353	4.7737	4.6568	4.7363	4.6271	4.7879	4.6373
20-hydroxycholesterol	1.54168	0.004683	5.2725	5.2067	5.2926	5.3725	5.1473	5.2002	5.3145	5.4167	5.4135	5.2622	5.444	5.3847	5.5957	5.4354
PC(16:0/15:0)	1.52076	0.006823	4.8559	4.7213	4.785	4.7652	4.7509	4.808	4.9903	5.0016	5.0427	4.9077	4.9539	4.8958	5.153	4.874
Cer(d18:0/16:0)	1.004	0.02061	5.2297	5.2197	5.2208	5.1852	5.1137	5.1839	5.2665	5.3362	5.3218	5.2846	5.2121	5.1749	5.3231	5.3489
Gamma-Tocopherol	1.31745	0.00435	5.5284	5.419	5.5019	5.5606	5.3936	5.4543	5.5063	5.6562	5.6275	5.5137	5.5903	5.5609	5.6986	5.5436
M-Tyramine	1.24962	0.002634	3.7722	3.8186	3.909	3.8509	3.9311	3.8221	3.8089	3.7052	3.6944	3.7367	3.7319	3.7064	3.7999	3.8078
PE(P-18:0/18:2(9Z,12Z))	1.55827	0.0002659	5.5615	5.427	5.5368	5.5787	5.4284	5.5087	5.4921	5.7108	5.6546	5.5871	5.6213	5.6395	5.6928	5.6237
3-O-Sulfogalactosylceramide (d18:1/20:0)	1.52699	0.0003011	5.9101	5.9621	6.0185	5.9412	5.9714	5.9743	5.9179	5.8367	5.784	5.8098	5.8268	5.8804	5.707	5.8906
PE(15:0/22:4(7Z,10Z,13Z,16Z))	1.53005	0.02599	5.1439	4.7741	5.0031	5.0089	4.7995	4.9697	5.1995	5.2276	5.2884	5.0255	5.1191	5.1584	5.3483	5.0622
Salsoline-1-carboxylate	1.33114	0.03587	4.554	4.7198	4.8052	4.6389	4.6397	4.5214	4.4969	4.9292	4.8397	4.79	4.8413	4.5387	4.8199	4.68
1,2,4-Nonadecanetriol	1.34756	0.01426	5.8348	5.7333	5.7207	5.7341	5.6874	5.6921	5.8172	6.0301	5.8993	5.7822	5.8431	5.7436	6.0623	5.8639
Acetoacetic acid	1.42189	0.0003049	3.7377	3.7885	3.7605	3.7483	3.8366	3.7758	3.7538	3.6477	3.5873	3.6273	3.6332	3.7053	3.6416	3.7419
Traumatic acid	1.16068	0.007512	3.9657	4.0994	4.0027	4.0541	4.082	4.0719	4.0373	3.9013	3.8872	3.9972	3.9281	4.0059	3.8965	4.0384
8,8-Diethoxy-2,6-dimethyl-2-octanol	1.57108	0.007659	3.7563	3.7593	3.6961	3.7602	3.8897	3.8289	3.7867	3.6618	3.5348	3.7339	3.4557	3.6569	3.4505	3.7697
3-hydroxy-decanoic acid	1.39935	0.04044	3.515	3.7237	3.6612	3.6954	3.7933	3.7643	3.6356	3.2568	3.4588	3.415	3.5343	3.7219	3.4563	3.7489
Phosphonoacetaldehyde	1.16413	0.02686	4.6779	4.6043	4.8006	4.6528	4.6766	4.7907	4.7462	4.9145	4.8407	4.8739	4.8299	4.8592	4.6478	4.7548
7-Methyl-3-methylene-1,6,7-octanetriol	1.15637	0.00662	3.865	3.9091	3.9354	3.8746	3.9226	3.9231	3.8768	3.7269	3.7283	3.7763	3.879	3.8873	3.7731	3.8713
Rhamnose	1.03923	0.04715	3.4958	3.6032	3.7273	3.5985	3.6712	3.6514	3.5298	3.4905	3.3994	3.6293	3.5602	3.5868	3.3994	3.5097
2-Keto-3-deoxy-D-gluconic acid	1.0934	0.007191	3.9401	3.9991	4.0462	3.9531	4.0865	3.9824	3.9713	3.8895	3.825	3.9442	3.9283	3.963	3.8961	3.9355
L-Threoneopterin	1.18383	0.03616	3.9547	3.9899	4.0417	3.9759	3.9465	4.0771	3.9988	3.6413	3.816	3.9593	3.9724	3.9776	3.7596	3.9721
1-Phenyl-1-pentanone	1.09669	0.02492	3.3461	3.2417	3.2278	3.29	3.3874	3.3931	3.3261	3.4706	3.3981	3.5012	3.4311	3.3277	3.2989	3.4685
P-Hydroxyphenylacetothiohydroximate	1.75933	0.01095	2.9804	3.1723	2.8015	3.123	3.0864	3.1642	2.8628	2.6061	2.8523	2.7875	2.6531	2.9715	2.8559	2.8898
2-trans-6-cis-Dodecadienal	1.10111	0.01631	3.2418	3.1827	3.1645	3.2206	3.3572	3.1656	3.1166	3.3769	3.2957	3.2779	3.2658	3.2479	3.3445	3.3042
Phosphocreatine	1.6797	0.009254	4.1207	3.9748	4.4557	4.2202	4.1653	4.1929	4.2464	4.5235	4.4091	4.3927	4.2384	4.3341	4.4985	4.4053
Propylene glycol stearate	1.25248	0.03537	5.9378	5.8833	5.8591	5.9102	5.7783	5.7156	5.7756	6.1794	5.9255	5.8311	5.9305	5.8407	6.1276	6.0167
3-Keto-beta-D-galactose	1.2429	0.0105	3.8608	3.9727	3.9319	3.8887	4.0542	3.9571	3.9259	3.8334	3.8678	3.7897	3.7681	3.7966	3.7817	3.9791
2,4-Undecadienal	1.75792	0.01238	3.0265	2.8322	3.3716	3.0815	3.0074	3.278	3.2662	3.3701	3.3202	3.3547	3.3932	3.353	3.2058	3.4547
Dimethylglycine	1.08895	0.04963	4.4501	4.5822	4.3973	4.3561	4.3462	4.3157	4.4778	4.1259	4.2532	4.3575	4.4081	4.321	4.3656	4.3329
(R)-2-Ethylmalate	1.37978	0.02757	3.4055	3.6018	3.5363	3.5841	3.6324	3.4978	3.4275	3.3117	3.1881	3.4392	3.4761	3.3771	3.2085	3.5774
3-Ethylmalate	1.28078	0.007597	4.0305	4.1097	4.0958	4.0857	4.2344	4.1466	4.1152	3.9646	3.9771	4.0567	3.9923	4.0418	3.8669	4.0935
Arginyl-Phenylalanine	1.67313	0.04095	3.1084	3.2862	3.117	3.0498	3.1992	3.217	3.4939	2.924	3.1711	2.8281	3.2568	2.6489	3.1919	2.7061
Palmitoleoyl-EA	1.14009	0.0006876	4.7855	4.736	4.7897	4.8327	4.7441	4.7451	4.8132	4.8612	4.8831	4.8656	4.8726	4.8544	4.811	4.8349
2-Hydroxyadipic acid	1.00063	0.006288	4.7516	4.7802	4.8453	4.7718	4.8104	4.8147	4.8092	4.6432	4.7638	4.7303	4.7731	4.739	4.751	4.6629
3-Glucosyl-2,3',4,4',6-pentahydroxybenzophenone	1.36236	0.02155	4.5889	4.7603	4.6853	4.6524	4.7404	4.7399	4.5204	4.9253	4.7787	4.8621	4.9213	4.8842	4.5703	4.8088
Glycerol 1-propanoate	1.22613	0.005077	4.8138	4.8705	4.8691	4.831	4.975	4.8813	4.8737	4.7538	4.7049	4.7779	4.7792	4.8184	4.6937	4.8669
2-Methyl-3-oxopropanoic acid	1.09865	0.04045	3.0925	3.1985	3.0214	3.1155	3.1095	3.1365	3.0896	2.9928	2.9104	2.945	2.9627	3.041	3.0079	3.2154
3-Oxo-3-ureidopropanoate	1.26309	0.01028	3.476	3.625	3.5048	3.5217	3.53	3.6077	3.5483	3.3492	3.3435	3.5337	3.4166	3.555	3.3794	3.4278
2-Hydroxydecanoate	1.24014	0.02927	3.4643	3.613	3.5824	3.608	3.708	3.6198	3.5241	3.3855	3.3756	3.5808	3.4258	3.5328	3.308	3.6073
Blennin A	2.07328	0.04551	4.5798	4.8686	4.0501	4.7092	4.8126	4.5372	3.848	4.0311	3.9214	3.9785	4.4941	4.1558	3.8411	4.3091
Piperazine phosphate	1.45815	0.04816	3.5232	3.4418	3.8913	3.6017	3.5435	3.6097	3.7831	3.998	3.8662	3.8933	3.4872	3.8454	3.9569	3.7095
O-Phosphorylethanolamine	1.15859	0.04396	4.1512	4.1068	4.3539	4.1737	4.1314	4.3635	4.16	4.3727	4.3341	4.4018	4.3868	4.3303	4.2631	4.1613
PTERIN-6-CARBOXYLIC ACID	1.6088	0.004123	4.2907	4.4106	4.3712	4.3024	4.4676	4.3866	4.3772	4.0627	4.0578	4.3304	4.24	4.2598	4.1011	4.3127
(S)-1-Pyrroline-5-carboxylate	1.36097	0.0006366	4.2382	4.3233	4.311	4.2578	4.3297	4.3098	4.2394	4.1575	4.1181	4.1885	4.1912	4.2077	4.1114	4.2534
DG(O-16:0/18:1(9Z))	1.45039	0.007118	5.509	5.5111	5.5127	5.6625	5.3534	5.4734	5.3901	5.7033	5.5276	5.5718	5.6464	5.608	5.6935	5.7313
MG(0:0/22:6(4Z,7Z,10Z,13Z,16Z,19Z)/0:0)	1.71862	0.006821	5.1697	5.1756	5.0792	5.1279	4.9996	5.007	5.2473	5.2835	5.2872	5.3042	5.3095	5.3283	5.6287	5.1491
MG(0:0/24:1(15Z)/0:0)	1.6245	0.03498	3.675	3.6705	3.8383	3.7033	3.7143	3.8322	3.7423	3.7171	3.1093	3.5673	3.5324	3.317	3.6414	3.7633
1-Deoxy-D-xylulose	1.29214	0.01008	3.6732	3.7014	3.6312	3.6645	3.6944	3.6815	3.6189	3.4491	3.44	3.5288	3.6339	3.6574	3.4444	3.6512
4-Hydroxy-2-pyrrolidinecarboxylic acid	1.43138	0.001368	3.7495	3.8915	3.8207	3.8069	3.8864	3.8202	3.7553	3.6719	3.61	3.683	3.7316	3.7655	3.6293	3.7461
Mangiferursanone	1.03736	0.01464	4.6471	4.735	4.686	4.6682	4.7694	4.777	4.7041	4.6481	4.5904	4.6195	4.681	4.7079	4.5438	4.6366
4,5-Dihydro-5,5-dimethyl-4-(3-oxobutyl)furan-2(3H)-one	1.71101	0.008297	3.6512	3.6959	3.3125	3.6845	3.7233	3.6468	3.5969	3.3456	3.3498	3.3648	3.5636	3.4899	3.2516	3.475
Docosanamide	1.30082	0.03792	4.8976	4.6345	4.7016	4.6429	4.8283	4.5823	4.6874	4.9125	5.0038	4.8689	4.9347	4.7902	4.713	4.7251
4-Hydroxycrotonic acid	1.48183	0.00192	3.0734	3.1019	3.0705	3.0324	3.151	3.1296	3.1033	3.037	2.8583	2.895	2.9889	3.0016	2.8676	3.0563
Acetic anhydride	1.14709	0.01857	3.04	3.1308	3.1298	3.1074	3.1424	3.1617	3.0698	2.9344	2.958	3.113	3.0945	3.0166	2.8524	3.0644
Allithiamine	1.60857	0.03013	5.114	5.2851	4.9592	5.1613	5.2888	5.1718	4.9928	4.7633	4.7362	4.8416	5.2079	5.0853	4.756	5.0711
N-Acetyl-D-glucosamine	1.05894	0.04654	4.7647	4.9484	4.7239	4.7228	4.8835	4.7407	4.6961	4.6801	4.6685	4.5888	4.7592	4.7414	4.6335	4.7391
2-Phenylbutyric acid	2.24184	0.002463	3.0989	3.1151	3.1851	3.0258	3.2185	3.3157	3.3889	3.5771	3.7934	3.505	3.2254	3.5839	3.6832	3.3345
2-Keto-6-acetamidocaproate	1.01066	0.02403	4.926	5.0332	4.9942	4.9951	5.059	5.0314	4.9872	4.9143	4.8556	4.9344	4.9372	4.9803	4.8145	5.0235
Pogostol	1.45852	0.03834	3.5415	3.573	3.7415	3.6193	4.0083	3.6517	3.455	3.4147	3.3209	3.3854	3.7065	3.4305	3.4787	3.5129
MG(18:1(11Z)/0:0/0:0)	1.14148	0.01499	4.6098	4.5734	4.6037	4.6836	4.4641	4.4947	4.5945	4.7707	4.7081	4.6295	4.6427	4.6652	4.7049	4.6039
3-Ethyl-1,2-cyclopentanedione	1.06225	0.02264	3.888	3.9716	3.9105	3.9128	3.8161	3.8266	3.9379	3.6653	3.7937	3.7882	3.9261	3.7866	3.8199	3.8242
Isowillardiine	4.66987	0.04229	0.0013	0.0013	3.8691	0.0013	0.0013	0.0013	3.6214	3.6533	3.5752	3.8087	0.0013	3.0814	3.6769	3.3765
Homoarginine	1.2111	0.0284	4.3323	4.3054	4.3449	4.4718	4.3582	4.3104	4.1024	4.4781	4.41	4.4197	4.4496	4.3638	4.3887	4.5577
5'-Phosphoribosyl-N-formylglycinamide	1.34077	0.02023	4.9117	4.829	5.1189	4.8178	4.6894	4.9503	4.8896	4.7124	4.7485	4.6934	4.7007	4.7751	4.8433	4.723
Adipic acid	1.30635	0.003181	5.0594	5.1573	5.1417	5.1036	5.186	5.1555	5.1126	5.0155	4.9214	5.0228	5.0431	5.0775	4.9431	5.1123
2(5H)-Furanone	1.40128	0.001051	3.1439	3.1213	3.2297	3.1319	3.2317	3.2091	3.1973	3.0239	3.008	3.0874	3.0782	3.1212	2.958	3.1151
2(3H)-Furanone	1.35468	0.001988	3.0512	3.1365	3.1022	3.1223	3.1685	3.0797	3.1027	3.0538	2.9851	2.9482	2.9264	2.9415	2.9894	3.1128
3-Butynoate	1.43991	0.0005238	3.412	3.4371	3.4155	3.4419	3.5045	3.4434	3.4032	3.2906	3.2307	3.3205	3.2651	3.4016	3.3025	3.3817
Angelic acid	3.57347	0.04991	0.0013	0.0013	2.7903	2.0371	0.0013	2.1555	2.8372	2.9069	2.7455	2.6541	2.3081	1.8754	2.6287	2.7127
Diisobutyl phthalate	1.57915	0.03258	4.1601	3.9647	4.4454	4.1859	4.0443	4.2723	4.386	4.5985	4.5024	4.5499	4.1451	4.3863	4.3979	4.351
LysoPE(0:0/14:1(9Z))	1.10999	0.006524	4.2071	4.1212	4.1767	4.1846	4.1771	4.1962	4.1046	4.3877	4.2519	4.2308	4.244	4.2257	4.2305	4.2149
Diplodiatoxin	1.14682	0.03344	5.0035	5.1218	5.0831	5.077	5.1969	5.1457	5.0772	4.9286	4.8186	5	5.064	5.0715	4.9339	5.1196
5,8,12-trihydroxy-9-octadecenoic acid	3.83298	0.03904	3.2295	2.5603	0.0013	3.3106	2.7311	2.5145	0.0013	3.6378	3.3622	3.6983	2.8488	2.9358	3.8589	3.1151
Galactose 1-phosphate	2.31935	0.005959	4.7191	4.3647	4.8525	4.2103	4.5481	4.7149	4.8236	5.2638	5.0364	4.8098	4.8849	4.737	5.0651	5.139
3,4-Dimethyl-5-pentyl-2-furanundecanoic acid	1.9724	0.002046	3.7469	3.5076	3.6174	3.6438	3.668	3.6037	3.7676	3.8371	4.1468	3.9482	3.9004	3.7764	3.9147	3.7245
3-Methylindole	1.92343	0.001901	3.6952	3.9002	3.7107	3.7673	3.875	3.7479	3.6836	3.2985	3.4363	3.4968	3.6253	3.6271	3.5323	3.6913
4-(3-Pyridyl)-3-butenoic acid	1.1758	0.01442	3.4812	3.5827	3.634	3.6409	3.7316	3.6799	3.5476	3.4129	3.525	3.4878	3.6075	3.4939	3.4914	3.5088
Peroxysimulenoline	4.97474	0.008043	2.8185	2.5545	0.0013	0.0013	0.0013	0.0013	2.8645	2.7092	3.3895	2.9663	3.5802	2.5805	3.0146	2.7263
All-trans-pentaprenyl diphosphate	1.79746	0.03687	3.7257	3.4148	3.0789	3.3559	2.8334	3.4509	3.5067	3.7652	3.6502	3.5267	3.4338	3.618	3.8864	3.5462
Demethoxyfumitremorgin C	1.5013	0.03975	3.744	3.6325	3.519	3.7628	3.3937	3.2666	3.5394	3.7977	3.8247	3.5736	3.7957	3.5719	3.9375	3.7299
Glutathionylspermidine	1.5115	0.02279	4.3416	4.1742	4.0964	4.3911	4.057	4.1114	4.2067	4.4726	4.41	4.2229	4.4308	4.1693	4.5616	4.4064
4-Oxo-13-cis-retinoate	1.4834	0.01422	3.718	3.8843	3.8747	3.9824	3.6597	3.563	3.7917	3.5553	3.5034	3.607	3.6876	3.6469	3.6262	3.6492
Corchorifatty acid D	1.09426	0.006297	4.3234	4.3993	4.3785	4.3455	4.4346	4.4036	4.3795	4.3118	4.217	4.3022	4.3383	4.3619	4.231	4.3262
(3S)-6-Hydroxy-3-isopropenyl-heptanoate	1.17073	0.01499	4.0422	4.0931	4.0995	4.0697	4.1226	4.1036	4.0225	3.8737	3.9413	4.054	3.9601	4.0683	3.8409	4.0637
Glutamyl-Lysine	2.28116	0.04763	4.4032	4.7021	3.61	4.4009	4.4032	3.9973	3.4862	3.3089	3.4631	3.4817	4.2668	3.8004	3.4755	3.9013
MG(0:0/20:3(11Z,14Z,17Z)/0:0)	2.13246	0.01254	4.1444	4.1112	3.7364	4.3612	3.8547	3.813	3.862	4.3752	4.0085	4.2212	4.312	4.2009	4.6519	4.5757
Cyclomammein	1.18356	0.01792	4.0947	3.861	4.0002	4.1144	4.0171	4.0682	3.9899	4.1434	4.2296	4.1158	4.0483	4.1312	4.1049	4.1059
5a-Dihydrotestosterone sulfate	1.05736	0.01133	4.4	4.263	4.284	4.3903	4.2739	4.3136	4.3705	4.4822	4.3629	4.4151	4.4418	4.3538	4.4181	4.3984
Simulenoline	1.39908	0.0277	4.0864	3.8859	3.8345	4.0944	3.7947	3.815	4.0807	4.2169	4.1356	3.9801	4.0942	3.9529	4.1919	4.1656
Cholesteryl acetate	1.73474	0.009447	4.3389	4.0585	4.1434	4.3011	4.0275	4.1739	4.2646	4.5293	4.535	4.2837	4.4007	4.2879	4.5729	4.2213
PC(15:0/22:4(7Z,10Z,13Z,16Z))	1.69726	0.004519	4.8664	4.8691	4.7743	5.0428	4.5877	4.8355	4.7124	5.0034	4.9731	4.9365	5.0552	4.9885	5.0447	5.0787
PA(18:0/18:2(9Z,12Z))	1.46727	0.00105	4.844	4.7651	4.6874	4.8691	4.7525	4.7976	4.8521	4.99	4.9983	4.8979	4.909	4.8566	4.956	4.9069
13-L-Hydroperoxylinoleic acid	4.4018	0.01774	0.2538	2.8367	0.0013	3.0073	2.4593	0.0013	0.0013	2.8574	2.2988	2.8202	2.8873	2.826	3.2324	2.454
Rifamycin	1.29953	0.04362	3.974	3.8438	3.8868	3.8728	3.8081	4.1015	3.7135	3.5719	3.7619	3.9244	3.5905	3.7804	3.8452	3.6387
12-Methyl-13-tridecanolide	1.24355	0.0002825	3.7534	3.7513	3.7776	3.73	3.7383	3.7643	3.7287	3.6815	3.6302	3.71	3.5796	3.6774	3.6852	3.6495
Vinylacetylglycine	1.13325	0.003229	4.0258	4.1014	4.0406	4.0618	4.1229	4.0578	3.966	3.9953	3.9777	3.9844	3.9783	3.9205	3.9187	4.0025
N5-Hexanoylspermidine	1.56204	0.04267	3.8734	4.0224	4.0488	3.8633	3.9095	3.8482	3.8457	3.149	3.6435	3.9186	3.8587	3.8005	3.6512	3.7685
1-Methylguanosine	1.4417	0.01746	4.7903	4.6533	5.0028	4.7373	4.7839	4.8908	4.9139	4.9241	5.1399	5.0521	4.9543	4.9766	4.9134	4.8892
Alpha-Ketooctanoic acid	1.11036	0.0115	4.6233	4.6883	4.6781	4.654	4.7395	4.6886	4.6456	4.5639	4.5121	4.5968	4.6259	4.6022	4.4811	4.6961
PC(20:1(11Z)/18:4(6Z,9Z,12Z,15Z))	1.38022	0.001084	5.2245	5.2762	5.287	5.2538	5.2958	5.2675	5.2198	5.2037	5.1818	5.151	5.1664	5.1339	4.9948	5.153
3-beta-Hydroxy-4-beta-methyl-5-alpha-cholest-7-ene-4-alpha-carboxylate	1.42103	0.03637	4.2885	4.104	4.2513	4.2326	3.9425	4.2064	4.4	4.4033	4.5424	4.2677	4.2481	4.3407	4.5697	4.2781
