# Supplementary material for: Untargeted metabolomics analysis of the hippocampus and cerebral cortex identified the neuroprotective mechanisms of Bushen Tiansui formula in an aβ25-35-induced rat model of Alzheimer’s disease
Source: Front Pharmacol. 2022 Oct 20;13:990307. doi: 10.3389/fphar.2022.990307 (PMC9630565; doi:10.3389/fphar.2022.990307)
Supplement: Supplementary file 4 [file Table6.XLSX]

## Sheet: Table S6
Metabolite	BG	M	S
Gamma-Glutamylglutamic acid	1.1446	-0.1651	-0.9795
Glutamylglutamic acid	1.0071	0.026	-1.0331
Glutamyl-Gamma-glutamate	1.0368	-0.036	-1.0009
Isoleucyl-Valine	1.3385	-0.5989	-0.7396
Diethylphosphate	0.8418	-0.622	-0.2197
L-Glutamate	0.923	-0.4598	-0.4631
2,4-Hexadienyl acetate	0.9674	-0.5848	-0.3825
Cysteinyl-Glutamate	0.8891	-0.5394	-0.3496
3-Sulfopyruvic acid	0.7758	-0.2103	-0.5656
Alpha-Ketooctanoic acid	0.7735	-0.1167	-0.6568
(S)C(S)S-S-Methylcysteine sulfoxide	0.8525	-0.321	-0.5315
Cysteinyl-Serine	0.7477	-0.3793	-0.3684
Oxidized glutathione	0.8318	-0.4145	-0.4173
Acetyl-DL-Leucine	-0.6267	-0.0545	0.6811
Peracetic acid	-0.5727	-0.0668	0.6394
Stearamide	-0.5759	-0.0948	0.6707
Cholesteryl acetate	-0.5932	0.0749	0.5182
Gamma-Glutamyl-beta-cyanoalanine	-0.4568	-0.0238	0.4806
Oxoglutaric acid	-0.3058	0.2604	0.0454
Asparaginyl-Hydroxyproline	-0.3902	0.278	0.1122
L-Cysteinylglycine disulfide	-0.4007	0.2464	0.1543
Lanthionine ketimine	-0.7573	0.3738	0.3836
2-Hydroxyacetaminophen sulfate	-0.8196	0.351	0.4686
Norepinephrine sulfate	-0.8243	0.348	0.4763
DOPA sulfate	-0.7759	0.2656	0.5102
Tyrosyl-Valine	-0.7492	0.2902	0.459
O-Ureidohomoserine	-0.7101	0.4883	0.2218
Pentasine	-0.5876	0.3078	0.2798
Arginyl-Phenylalanine	-0.5194	0.3808	0.1386
Phosphocreatine	0.0257	-0.416	0.3902
Homoarginine	-0.2349	-0.1485	0.3834
O-Phosphorylethanolamine	0.6608	-0.7953	0.1345
2-Methyl-2-[(1-oxo-2-propenyl)amino]-1-propanesulfonic acid	0.5663	-0.6956	0.1293
Balenine	0.4101	-0.4975	0.0874
Proline betaine	0.3561	-0.6577	0.3016
Isowillardiine	0.2595	-0.4952	0.2357
N-Lauroylglycine	0.117	0.3696	-0.4866
Alanyl-Tryptophan	0.1635	0.3131	-0.4766
Glutamylcysteine	0.0167	0.3148	-0.3316
Tetrahydrodipicolinate	0.0936	0.2992	-0.3928
Desmosine	-0.119	0.364	-0.245
Diethyl malonate	-0.1829	0.4199	-0.2369
Glutaminylmethionine	-0.2262	0.4035	-0.1773
Glutamyl-Lysine	-0.1518	0.567	-0.4152
Neuromedin N (1-4)	-0.2687	0.6168	-0.348
Dimethylglycine	-0.3376	0.6425	-0.3048
Hypusine	0.2914	-0.2016	-0.0898
L-beta-aspartyl-L-glutamic acid	0.2445	0.0083	-0.2529
2-Oxo-3-hydroxy-4-phosphobutanoate	0.4548	-0.1191	-0.3357
4-Hydroxy-2-pyrrolidinecarboxylic acid	0.4871	0.3425	-0.8297
Vinylacetylglycine	0.5212	0.2964	-0.8176
Acetoacetic acid	0.6976	0.1208	-0.8184
Acetic anhydride	0.5945	0.0193	-0.6139
2-Keto-6-acetamidocaproate	0.6938	-0.0778	-0.616
Diplodiatoxin	0.6575	-0.0362	-0.6213
2-Keto-3-deoxy-D-gluconic acid	0.4012	0.0209	-0.4221
3-hydroxy-decanoic acid	0.4482	0.0691	-0.5174
Beta-lactic acid	0.371	0.1703	-0.5413
(S)-1-Pyrroline-5-carboxylate	0.5048	0.1696	-0.6743
