# Supplementary material for: Untargeted metabolomics analysis of the hippocampus and cerebral cortex identified the neuroprotective mechanisms of Bushen Tiansui formula in an aβ25-35-induced rat model of Alzheimer’s disease
Source: Front Pharmacol. 2022 Oct 20;13:990307. doi: 10.3389/fphar.2022.990307 (PMC9630565; doi:10.3389/fphar.2022.990307)
Supplement: Supplementary file 5 [file Table4.XLSX]

## Sheet: Table S4
Metabolite	VIP_value	P_value	FDR	BG3	BG4	BG5	BG6	BG8	BG9	BG10	M3	M4	M5	M6	M8	M9	M10
LysoPC(18:1(11Z))	1.69648	0.01218	0.286	6.2554	6.3045	6.1539	6.1936	6.0012	6.1543	6.1114	6.4047	6.3011	6.28	6.332	6.1821	6.2637	6.3692
LysoPC(0:0/16:0)	1.68184	0.01259	0.286	6.4447	6.4442	6.2849	6.2892	6.1913	6.2867	6.2563	6.5842	6.4259	6.3969	6.4713	6.3602	6.4052	6.4961
Inosine	1.53175	0.00907	0.2587	7.0852	7.0776	6.9077	7.0276	6.9708	7.019	7.0482	6.9832	6.9833	6.9512	6.9026	6.8216	6.9095	6.8791
Uridine	1.83999	0.003533	0.1833	5.5489	5.4586	5.4701	5.4551	5.4546	5.3489	5.4419	5.3374	5.4042	5.2722	5.4048	5.239	5.3563	5.1884
LysoPC(18:1(9Z))	1.37434	0.02479	0.3294	6.6747	6.7359	6.5642	6.5877	6.5668	6.6041	6.6111	6.8107	6.6612	6.6611	6.7559	6.6112	6.7157	6.7831
N-[(4E,8E)-1,3-dihydroxyoctadeca-4,8-dien-2-yl]hexadecanamide	2.02095	0.02662	0.3334	4.8684	4.7377	4.5717	4.6168	4.6372	4.7086	4.655	5.049	4.6044	4.7688	4.9496	4.8085	4.8527	5.1539
Oxidized glutathione	2.51633	0.00444	0.2061	5.4718	5.3713	5.3798	5.0262	5.4153	5.2184	5.0612	4.9706	5.0125	4.9698	4.9241	4.976	5.2099	5.0278
Cer(d18:1/24:1(15Z))	1.91383	0.01772	0.2928	4.7824	4.5905	4.5639	4.6942	4.6523	4.8497	4.749	5.0359	4.7442	4.7225	4.9962	4.7635	4.8603	4.9743
Oxoglutaric acid	1.49518	0.0402	0.3972	6.7436	7.0857	6.9076	6.7723	6.9914	6.8637	6.7854	6.9783	6.9226	7.0442	7.0628	6.9707	6.9904	6.9971
Glutamylglutamic acid	1.73707	0.002552	0.1622	5.6774	5.7009	5.6632	5.7352	5.7011	5.6327	5.6954	5.6051	5.6233	5.6056	5.468	5.5278	5.6638	5.4738
Cer(d18:1/14:0)	2.35653	0.0248	0.3294	4.4493	4.4552	4.0053	4.1264	4.194	4.1663	4.2095	4.7863	4.2353	4.4968	4.4764	4.2406	4.4839	4.8125
Glutamyl-Gamma-glutamate	1.87796	0.0003678	0.09496	5.2311	5.1393	5.2398	5.2332	5.289	5.2036	5.2885	5.0625	5.1469	5.0635	5.0561	5.1296	5.1756	5.0724
LysoPC(15:0)	1.71142	0.0145	0.2867	5.0132	5.0302	4.8581	4.8633	4.7438	4.8581	4.8334	5.1716	4.9844	4.9647	5.0613	4.9405	4.984	5.0758
Pseudouridine	1.71787	0.003378	0.1833	4.5323	4.4918	4.4497	4.4642	4.469	4.3511	4.4401	4.3298	4.4201	4.3336	4.399	4.2987	4.3587	4.2173
Dephospho-CoA	2.40929	0.04369	0.4001	4.6821	4.5503	3.927	4.8544	4.7096	4.1262	4.5661	4.8552	4.9711	4.9368	5.0475	4.7155	4.5762	4.6022
Stearic acid	1.55822	0.02771	0.3385	4.9873	4.9988	4.8552	4.9111	4.8724	4.9999	5.0192	5.2196	4.9864	4.9329	5.1491	4.9727	5.0848	5.1372
L-Cysteinylglycine disulfide	1.0719	0.04482	0.4017	5.435	5.5981	5.5502	5.5182	5.5949	5.5059	5.4752	5.5877	5.5193	5.6055	5.5708	5.609	5.5749	5.6203
(S)-a-Amino-2,5-dihydro-5-oxo-4-isoxazolepropanoic acid N2-glucoside	2.02951	0.01665	0.2915	5.2362	4.9056	4.9975	5.1022	4.8942	4.8337	5.028	4.8418	5.0214	4.7265	4.8324	4.7662	4.8305	4.6539
5'-Methylthioadenosine	1.86508	0.02572	0.3334	4.1733	4.1702	3.9849	4.1996	4.5332	4.1668	4.2142	4.1278	4.1294	4.0697	4.0211	3.951	3.9971	3.9044
2-Methylacetophenone	2.42486	0.01524	0.2915	3.3563	3.7383	3.4008	3.3727	3.3114	3.532	3.295	3.7133	3.5665	3.6354	3.7705	3.4725	3.651	4.0987
2-Hydroxyacetaminophen sulfate	2.80601	0.0239	0.3262	4.2713	4.2998	3.9541	4.4849	4.1989	3.3333	3.9816	4.29	4.6349	4.6143	4.6504	4.3914	4.4751	4.2677
Carbamazepine-O-quinone	2.71304	0.0481	0.414	3.1994	3.2411	3.0002	3.7396	3.9517	3.0852	3.6343	4.1942	3.9416	3.7824	4.0922	3.6732	3.3022	3.6297
1-Pentadecene	1.33604	0.04973	0.4184	4.5245	4.4422	4.2709	4.4289	4.3556	4.4516	4.4518	4.643	4.4348	4.5124	4.5996	4.3787	4.5055	4.5602
Dihydroisophorol	1.14035	0.02379	0.3262	3.9346	3.9501	3.8258	3.8792	3.807	3.8139	3.8485	3.9956	3.8932	3.927	3.9424	3.8923	3.9394	3.9316
Octan-2-one	1.10047	0.03756	0.3841	3.9507	3.9092	3.8256	3.8581	3.8134	3.8708	3.8596	4.0395	3.8889	3.8854	3.9661	3.9135	3.895	3.9528
Cadinene	2.47409	0.006148	0.2189	2.9249	3.0236	2.7549	3.0669	2.7745	3.0233	2.9983	3.3568	2.9018	3.0823	3.2884	3.2733	3.149	3.2965
(Z)-3-Nonen-1-ol	1.10386	0.03418	0.3668	3.9189	3.8995	3.7991	3.8886	3.7835	3.8705	3.8846	3.9916	3.875	3.92	3.9304	3.884	3.8978	3.995
Palmitic acid	1.42964	0.01399	0.2867	3.0113	3.1961	3.0845	3.0579	3.0667	3.0984	3.0205	3.1845	3.1224	3.1275	3.1191	3.2963	3.1803	3.1683
4-Hydroxy tolbutamide	2.41926	0.01712	0.2925	4.1737	4.1789	3.8807	4.5412	4.4195	4.0983	4.2006	4.3265	4.7115	4.7603	4.5964	4.2975	4.432	4.434
LysoPE(0:0/20:4(5Z,8Z,11Z,14Z))	1.40666	0.01777	0.2928	5.5733	5.5449	5.4237	5.4153	5.3888	5.4824	5.4337	5.6221	5.5012	5.4995	5.609	5.5217	5.5386	5.6413
Elaidic acid	1.63782	0.0434	0.4001	5.2119	5.2248	4.9937	5.2317	4.9707	5.1777	5.2165	5.4665	5.2035	5.199	5.3939	5.1761	5.194	5.3968
1-Pyrroline-4-hydroxy-2-carboxylate	1.41281	0.04529	0.4041	3.7365	3.8802	3.9166	3.8799	3.9336	3.7796	3.8097	3.8419	3.815	3.9683	3.9902	4.0967	3.985	3.9519
Adenosine 3',5'-diphosphate	1.31644	0.04125	0.3991	3.7777	3.7793	3.7565	3.6807	3.5515	3.5962	3.5991	3.5373	3.6495	3.5732	3.5705	3.6272	3.5293	3.6117
Norepinephrine sulfate	2.4454	0.006815	0.2327	5.4204	5.5653	5.0424	5.4744	5.3142	5.021	5.2923	5.5649	5.603	5.6779	5.5984	5.491	5.5349	5.5312
O-Ureidohomoserine	2.21331	0.005246	0.2116	3.3483	3.4475	3.2975	3.3321	3.4811	3.5126	3.5016	3.7716	3.4206	3.5596	3.715	3.6932	3.4974	3.6634
Pentasine	1.28296	0.02333	0.3214	5.9493	5.9953	5.8452	5.8726	5.8545	5.878	5.902	6.058	5.9356	5.9347	6.0144	5.8944	5.9808	6.0433
Iridotrial glucoside	1.6319	0.009096	0.2587	3.9081	3.8021	4.0239	4.0574	3.9985	3.9561	4.0446	3.7955	3.903	3.9066	3.8857	3.8376	3.8267	3.7861
3-Isovalidene-3alpha,4-dihydrophthalide	1.17388	0.005216	0.2116	3.5299	3.4459	3.5114	3.5035	3.4569	3.4799	3.4827	3.5642	3.5038	3.5206	3.5862	3.5904	3.5375	3.519
Cysteinyl-Glutamate	3.15484	0.0002749	0.08735	4.033	3.9016	4.0712	3.6869	3.9172	3.8572	3.7674	3.3144	3.6022	3.5343	3.4608	3.6612	3.6754	3.4887
Trans,trans-Farnesyl phosphate	1.50566	0.04866	0.4144	3.7494	3.8604	3.7718	3.6287	3.7685	3.8783	3.8101	3.5072	3.6152	3.7823	3.8389	3.4956	3.6191	3.7092
DGDP	1.10735	0.02575	0.3334	4.1592	4.2186	4.1437	4.126	4.1607	4.0338	4.0767	4.0362	4.0833	4.1083	4.0438	4.0695	4.0625	4.0763
6-Hydroxymelatonin	2.2704	0.02415	0.3282	2.7272	3.0753	2.9863	3.1549	2.9494	3.1793	3.0738	2.9869	2.4475	2.9521	2.9721	2.4313	2.6315	2.7663
Diethylphosphate	4.92398	0.02445	0.3294	3.8147	3.8459	4.0665	4.135	3.9386	4.0852	3.87	0.0016	3.3982	3.3663	3.1274	3.1632	2.7961	3.4499
Iridodial glucoside tetraacetate	1.39918	0.01599	0.2915	4.5174	4.4798	4.4195	4.5154	4.374	4.4618	4.5246	4.6318	4.5413	4.5074	4.6012	4.4954	4.5044	4.6516
2,4-Hexadienyl acetate	3.01824	0.001778	0.1452	2.96	2.9398	3.3885	3.3418	3.307	3.5479	3.4032	2.8353	2.8125	2.8663	2.962	2.9296	3.0518	2.8063
D-Ribulose 5-phosphate	1.55642	0.01146	0.2848	4.5259	4.4423	4.5045	4.3987	4.4511	4.3742	4.5096	4.3327	4.421	4.3061	4.442	4.326	4.3936	4.2112
Thioperamide	1.42179	0.02544	0.3334	4.4571	4.5646	4.3713	4.3945	4.3834	4.432	4.4147	4.6463	4.4938	4.4658	4.5651	4.4183	4.5213	4.6089
4-Hydroxy-L-threonine	1.7295	0.007674	0.2477	3.566	3.5551	3.4908	3.5871	3.7496	3.6005	3.6072	3.5756	3.5323	3.4792	3.4634	3.3804	3.4298	3.3672
Malonyl-Carnitin	2.47914	0.0221	0.3137	3.4289	3.5795	3.0256	3.3277	3.5026	3.6289	3.5429	3.9405	3.4063	3.5638	3.8094	4.0292	3.648	3.7114
Guanidinoproclavaminic acid	1.34579	0.01512	0.2915	5.0011	5.0155	4.9466	4.959	4.9372	5.03	5.0471	5.1607	5.0312	4.981	5.1391	5.0265	5.0888	5.0921
Beta-Nicotinamide mononucleotide	3.12538	0.01716	0.2925	2.4406	2.8216	2.2452	3.0086	3.2996	2.6058	3.0444	3.4552	3.1909	3.1891	3.518	3.1366	2.8788	3.2199
Cerivastatin	1.67786	0.00412	0.2002	3.9517	4.0346	3.8555	3.855	3.8897	3.8836	3.9498	4.0849	3.979	3.9584	4.0555	4.0274	4.1265	4.0113
2,3-Epoxyaflatoxin B1	2.02061	0.04275	0.4001	4.4617	4.1882	3.9768	4.3653	4.1823	4.185	4.3234	4.1934	4.2287	4.0226	4.0608	3.6775	4.1217	3.8902
Alginic acid	1.38138	0.01101	0.284	4.4409	4.3677	4.2921	4.3815	4.3038	4.3208	4.3848	4.3112	4.3543	4.2791	4.2685	4.205	4.2686	4.2248
Guanosine diphosphate	1.36007	0.04598	0.4073	3.3057	3.295	3.2782	3.2099	3.226	3.1746	3.3508	3.1559	3.2391	3.2716	3.0374	3.188	3.2388	3.0429
4-Methyl-5-(2-phosphoethyl)-thiazole	1.07421	0.02674	0.3334	3.6044	3.7366	3.6553	3.7511	3.665	3.6879	3.615	3.7213	3.7112	3.7398	3.7039	3.7705	3.7617	3.7181
5-Fluorouridine monophosphate	1.26229	0.01422	0.2867	4.986	4.9525	4.8555	4.9726	4.8904	4.9748	4.9943	4.9193	4.9188	4.9035	4.8693	4.8327	4.8573	4.8276
N-(7-Mercaptoheptanoyl)threonine 3-O-phosphate	1.54478	0.01029	0.2744	3.2497	3.3356	3.3698	3.3153	3.3165	3.2174	3.219	3.4088	3.4326	3.5	3.3764	3.432	3.2541	3.3943
Ent-Copalyl diphosphate	1.45439	0.04693	0.4116	3.915	3.8614	3.6975	3.9256	3.6592	3.8814	3.8637	4.0428	3.9063	3.8858	4.0867	3.8446	3.874	3.991
4-(Methylnitrosamino)-1-(3-pyridyl)-1-butanol	1.50335	0.0317	0.353	4.9704	4.9634	4.8091	4.9849	4.7739	4.956	4.9802	5.1592	4.9723	4.9809	5.1097	4.9473	4.9602	5.12
2-Methyl-2-[(1-oxo-2-propenyl)amino]-1-propanesulfonic acid	2.05492	0.01771	0.2928	3.8821	3.846	4.1277	3.6883	3.9267	4.1033	4.1077	3.771	3.7866	3.6748	3.8462	3.8396	3.7877	3.5424
5-Amino-6-(5'-phosphoribitylamino)uracil	2.68559	0.01544	0.2915	3.7391	3.9909	4.0884	4.1248	4.0561	3.3175	3.7905	4.2387	4.1397	4.1344	4.0195	4.3482	4.2557	4.2514
Nigakinone	2.57323	0.02682	0.3334	3.1817	3.148	2.8576	3.4071	3.7457	3.2775	3.4724	3.8664	3.606	3.6233	3.8661	3.5278	3.2998	3.5897
4-Hydroxylamino-2,6-dinitrotoluene	1.71328	0.01651	0.2915	3.8874	3.9929	4.1763	4.1329	4.1071	4.0676	4.2873	3.98	3.9327	3.8198	4.0399	3.9711	3.9484	3.8686
Benzo[a]pyrene-cis-4,5-dihydrodiol	2.67943	0.01483	0.289	3.2091	3.1332	2.8451	3.6364	3.4764	3.1442	3.0846	3.3485	3.8779	3.8701	3.564	3.3941	3.5079	3.5048
Tetrangulol	2.11886	0.02867	0.3429	3.5255	3.6433	3.3005	3.9117	3.8243	3.5667	3.6558	3.6107	4.0395	4.0467	3.973	3.784	3.8475	3.8056
Archangelin	2.16563	0.04087	0.3973	3.5885	3.5009	3.6848	3.3307	3.9471	3.7363	3.6964	3.6772	3.0864	3.136	3.3146	3.4888	3.0903	3.6916
3-Methylsulfinylpropyl isothiocyanate	2.64457	0.008221	0.2516	3.7111	3.8841	4.0952	4.2987	3.8937	3.5931	3.7937	4.2448	4.2916	4.344	4.2413	4.1757	4.1147	4.0337
S-4'-Hydroxywarfarin	1.32065	0.02605	0.3334	3.3684	3.5309	3.3825	3.405	3.3622	3.4932	3.4546	3.3637	3.2762	3.44	3.4102	3.2764	3.2883	3.3099
Gravacridonediol methyl ether	2.09995	0.01743	0.2928	3.3261	3.5286	3.475	3.5666	3.4772	3.7246	3.7636	3.4738	3.2066	3.286	3.5341	3.1362	3.4391	3.2037
1,6-Naphthalenedisulfonic acid	1.83543	0.00524	0.2116	2.9568	3.0154	3.2073	3.1989	3.0281	2.9467	2.9884	2.9648	2.7921	2.9057	2.9207	2.8612	2.8974	2.9026
Nicotinic acid adenine dinucleotide	1.71505	0.01155	0.2848	4.3828	4.1971	4.2883	4.3966	4.3266	4.278	4.297	4.1739	4.3504	4.2363	4.141	4.0805	4.1879	4.1093
Myricetin 3-(3'',4''-diacetylrhamnoside)	2.0119	0.03907	0.3898	4.23	3.9344	3.7567	4.0207	3.8445	3.83	3.8616	3.8638	3.9359	3.8365	3.511	3.5849	3.7535	3.6088
PE(16:0/0:0)	1.10798	0.01982	0.1275	6.0843	6.1148	5.9515	5.9338	5.9358	6.0535	5.9904	6.1927	6.1066	6.0151	6.1326	6.0527	6.086	6.1883
PC(20:4(5Z,8Z,11Z,14Z)/20:4(8Z,11Z,14Z,17Z))	1.02425	0.008813	0.1017	5.9146	6.056	5.9561	5.8828	6.0381	6.0055	5.9077	6.1093	6.0005	6.0455	6.0676	6.0385	6.0444	6.1421
L-Glutamate	1.17481	0.0009799	0.0827	6.478	6.404	6.4887	6.4528	6.3994	6.3818	6.3914	6.2562	6.3182	6.3742	6.2468	6.3586	6.3654	6.2675
LysoPE(0:0/22:6(4Z,7Z,10Z,13Z,16Z,19Z))	1.40443	0.005445	0.09648	6.5633	6.6218	6.4089	6.449	6.3139	6.4903	6.4136	6.7354	6.6429	6.6351	6.6043	6.5036	6.6125	6.6339
LysoPC(20:4(8Z,11Z,14Z,17Z))	1.29968	0.007698	0.1003	6.5833	6.8565	6.6823	6.5704	6.7422	6.7315	6.6895	6.8499	6.7524	6.7994	6.8043	6.8097	6.9093	6.9648
LysoPC(18:0)	1.06129	0.01926	0.1253	7.0557	7.0974	6.9812	6.9682	6.9901	6.9913	7.0227	7.1975	7.1035	6.9956	7.1625	7.0516	7.0556	7.1621
PC(16:0/0:0)[rac]	1.5277	0.0005253	0.08009	6.6537	6.7185	6.5795	6.5522	6.5303	6.6015	6.5648	6.8601	6.7341	6.7155	6.7887	6.6679	6.758	6.8035
LysoPE(0:0/22:4(7Z,10Z,13Z,16Z))	1.41899	0.003727	0.08906	5.6963	5.7421	5.5755	5.5788	5.5432	5.6416	5.5809	5.8975	5.7864	5.7462	5.8026	5.6214	5.745	5.868
LysoPE(18:1(11Z)/0:0)	1.23723	0.002433	0.0858	6.1925	6.3127	6.1287	6.1466	6.0995	6.2183	6.1625	6.3175	6.2659	6.2753	6.3704	6.2665	6.2608	6.3505
LysoPE(0:0/22:5(7Z,10Z,13Z,16Z,19Z))	1.34891	0.02066	0.129	5.2844	5.3926	5.0583	5.1558	5.0387	5.1891	5.1936	5.5146	5.3723	5.3808	5.4043	5.1332	5.3198	5.3775
LysoPE(0:0/18:1(11Z))	1.07731	0.006443	0.09648	5.852	5.9502	5.8051	5.8863	5.7578	5.9406	5.8264	6.0013	5.9314	5.9991	6.0696	5.8944	5.937	5.9811
PE(18:3(9Z,12Z,15Z)/20:0)	1.10104	0.002663	0.08675	5.8445	5.8494	5.7702	5.7508	5.8351	5.8231	5.8783	5.9867	5.8572	5.9061	5.937	5.8543	5.934	5.9933
LysoPE(0:0/22:5(4Z,7Z,10Z,13Z,16Z))	1.19108	0.03343	0.1593	4.874	5.1834	4.92	4.8394	4.8484	4.9546	5.03	5.1837	5.0342	5.1168	5.1542	4.8957	5.1037	5.1698
PC(22:5(4Z,7Z,10Z,13Z,16Z)/14:1(9Z))	1.27637	0.02009	0.1277	5.0317	5.2282	4.8444	5.0312	5.1515	5.019	5.0531	5.3491	5.0733	5.1946	5.2783	5.0724	5.2247	5.3375
LysoPE(0:0/18:0)	1.32165	0.03545	0.1629	6.6427	6.6722	6.4542	6.3638	6.4327	6.4394	6.5031	6.7016	6.6979	6.4618	6.605	6.6113	6.6138	6.7394
PE(16:1(9Z)/22:6(4Z,7Z,10Z,13Z,16Z,19Z))	1.26937	0.003888	0.0901	5.0306	5.1615	5.0286	5.0124	5.0597	5.1579	5.0964	5.3546	5.1783	5.2418	5.1357	5.1383	5.1959	5.3481
Allopurinol-1-ribonucleoside	1.18137	0.002186	0.0827	6.9908	7.0933	6.9758	7.0349	7.0891	7.0736	7.0798	6.9356	6.9791	7.0277	6.9447	6.8683	6.9424	6.9376
PE(0:0/20:4(8Z,11Z,14Z,17Z))	1.39426	0.005558	0.09648	6.3833	6.4087	6.2494	6.2333	6.1459	6.2978	6.2095	6.5079	6.424	6.4475	6.3873	6.3002	6.4204	6.5482
L-Ascorbic acid	1.11063	0.04516	0.1832	6.1856	5.6321	6.0358	5.9352	5.7697	5.809	5.9348	5.7514	5.7449	5.5219	5.6674	5.9271	5.7433	5.6398
Gamma-Glutamylglutamic acid	1.58897	0.0004431	0.0796	6.2014	6.1352	6.2099	6.2249	6.1728	6.098	6.1893	5.9471	6.0601	6.0646	5.8333	5.9671	6.0914	5.8682
S-Adenosylhomocysteine	1.01241	0.01171	0.1076	5.6516	5.763	5.6769	5.7319	5.7684	5.6343	5.7468	5.5835	5.6733	5.6824	5.5634	5.5119	5.6793	5.5997
Ribothymidine	1.69914	0.000268	0.07941	5.4918	5.32	5.4833	5.4831	5.471	5.379	5.4885	5.1358	5.2593	5.2883	5.1235	5.2775	5.3583	5.1539
Guanine	1.10015	0.01565	0.118	5.0193	5.2766	5.1166	5.2717	5.2265	5.139	5.0714	4.9188	5.0866	4.9982	5.0041	5.0847	5.1024	5.0356
Galabiose	1.48199	0.003293	0.08731	6.6802	6.7752	6.5323	6.725	6.7843	6.724	6.7623	6.557	6.6613	6.6224	6.5574	6.3953	6.4965	6.4914
Lanthionine ketimine	2.06916	0.01463	0.1148	3.7734	3.8493	3.5572	4.2804	4.0199	3.1369	3.8256	4.15	4.4384	4.3674	4.332	4.0666	4.0485	4.0389
Cis-4-Carboxymethylenebut-2-en-4-olide	1.50843	0.001854	0.0827	5.2636	4.8885	5.1117	5.0296	5.0233	5.046	5.13	4.8969	4.8268	4.7871	4.7807	4.9937	4.9133	4.8367
PC(22:6(4Z,7Z,10Z,13Z,16Z,19Z)/22:6(4Z,7Z,10Z,13Z,16Z,19Z))	1.08023	0.02308	0.1333	5.8906	6.1659	5.9894	5.9906	6.0622	6.0131	6.0309	6.2349	6.0396	6.0815	6.2448	6.0578	6.1384	6.151
3-Dehydroxycarnitine	1.40113	0.001325	0.0827	4.4474	4.5026	4.385	4.3417	4.3249	4.3705	4.3542	4.6136	4.4957	4.4852	4.5448	4.4409	4.521	4.5871
PC(18:0/22:4(7Z,10Z,13Z,16Z))	1.00535	0.01302	0.1111	5.7679	5.8214	5.7035	5.6593	5.7484	5.6733	5.6978	5.8373	5.7553	5.7865	5.7648	5.7911	5.8166	5.8891
Avenanthramide L	2.01577	0.01211	0.108	3.782	3.6568	3.8638	3.5641	4.26	3.98	3.8175	3.6957	3.3037	3.5116	3.4427	3.626	3.1829	3.7534
(S)C(S)S-S-Methylcysteine sulfoxide	1.38735	0.003326	0.08731	5.6461	5.5783	5.6284	5.7478	5.7769	5.705	5.8351	5.6356	5.5482	5.5216	5.5773	5.6108	5.4742	5.5198
Cysteinyl-Serine	1.62897	0.02666	0.1413	4.4752	4.214	3.9678	4.4808	4.4519	4.1157	4.2496	3.8621	4.2859	4.2344	3.8629	3.9479	3.9529	4.0533
O2'-4a-cyclic-tetrahydrobiopterin	1.52698	0.0454	0.1841	4.099	4.0323	4.1289	3.7324	4.5729	3.669	3.561	3.5458	3.5929	3.4559	3.3461	3.826	4.0261	3.5362
Glutaminylmethionine	1.87938	0.046	0.185	3.8702	3.4314	2.8204	4.2379	4.2208	3.1412	4.0386	3.9786	4.3394	4.2843	4.2999	4.303	3.891	4.1092
DG(18:0/18:2(9Z,12Z)/0:0)	1.01849	0.01647	0.1182	5.4272	5.3946	5.412	5.3082	5.3302	5.4565	5.3576	5.1711	5.2817	5.3385	5.3961	5.2571	5.3318	5.2059
Diacetone alcohol	1.83628	0.001766	0.0827	5.3477	5.4929	5.6121	5.6766	5.515	5.3645	5.1944	5.6437	5.8336	5.8287	5.8853	5.6877	5.6532	5.7138
Cer(d18:0/16:0)	1.17656	0.003055	0.08731	5.0736	5.1988	4.9819	5.058	5.0375	5.0915	5.1416	5.2297	5.2197	5.2208	5.1852	5.1137	5.1839	5.2665
Balenine	1.52462	0.03366	0.1603	4.5737	4.8833	4.7229	4.7882	4.8715	4.9661	4.9241	4.4616	4.503	4.8685	4.6474	4.6779	4.5575	4.7582
1-Penten-3-ol	1.19169	0.003035	0.08731	5.0411	5.0762	4.954	4.9216	4.8969	4.9501	4.9089	5.0962	5.0655	5.0617	5.0369	5.033	5.0807	5.0853
Proline betaine	1.45738	0.03769	0.1664	4.9902	5.1734	5.0856	5.1677	5.2952	5.2663	5.2054	4.8768	4.7933	5.2448	5.0539	4.9217	5.0442	5.1057
Lactaldehyde	1.20253	0.04751	0.1876	5.0825	4.8917	4.9573	4.703	4.7761	4.9694	4.802	4.4819	4.6417	4.9129	4.7097	4.6913	4.8121	4.8116
2-Furoic acid	1.36678	0.004411	0.09051	4.7989	4.456	4.6851	4.6186	4.5754	4.5907	4.6972	4.468	4.3886	4.3445	4.3783	4.61	4.497	4.4308
3-Sulfopyruvic acid	1.08993	0.001714	0.0827	4.7414	4.6259	4.7609	4.6942	4.6591	4.6669	4.6723	4.4911	4.591	4.5801	4.5808	4.6549	4.6203	4.5631
Cer(d18:0/14:0)	1.29705	0.0463	0.1854	4.187	4.4627	4.1765	4.1222	4.2221	4.2658	4.1745	4.4828	4.3072	4.1534	4.5181	4.2771	4.4565	4.4355
N1-(5-Phospho-a-D-ribosyl)-5,6-dimethylbenzimidazole	1.06195	0.003368	0.08731	4.7209	4.6084	4.6844	4.6559	4.5819	4.5071	4.6387	4.4057	4.5552	4.4602	4.5314	4.5474	4.512	4.5292
Pinacidil	1.37482	0.004	0.0901	3.6839	3.4518	3.6994	3.7406	3.5766	3.5474	3.5601	3.3154	3.4382	3.4471	3.4109	3.5435	3.4867	3.4521
2'-Deoxy-5-hydroxymethylcytidine-5'-diphosphate	1.22002	0.02251	0.1329	4.6463	4.4225	4.3876	4.5783	4.222	4.3471	4.5917	4.349	4.4415	4.1726	4.1001	4.2372	4.3629	4.1494
L-Rhamnulose	1.41563	0.0007355	0.0827	3.7098	3.5656	3.6374	3.6316	3.6216	3.5926	3.6381	3.3982	3.505	3.5253	3.5164	3.543	3.482	3.3183
L-Fuculose	1.15008	0.00116	0.0827	3.6533	3.6144	3.7593	3.6662	3.6722	3.662	3.5943	3.4873	3.6104	3.5449	3.5406	3.5824	3.5773	3.4854
L-Threoneopterin	1.11988	0.003157	0.08731	4.1496	4.0163	4.2001	4.1165	4.0732	4.1116	4.0623	3.9547	3.9899	4.0417	3.9759	3.9465	4.0771	3.9988
Pipericine	1.244	0.03894	0.1689	5.3016	5.3105	5.1863	5.1493	5.2925	5.4432	5.2896	5.7641	5.3623	5.3634	5.4343	5.6492	5.2426	5.4123
2,4-Undecadienal	1.50615	0.02832	0.1462	3.333	3.1554	3.4537	3.3549	3.2937	3.314	3.3383	3.0265	2.8322	3.3716	3.0815	3.0074	3.278	3.2662
Methyl linoleate	1.10649	0.01427	0.1139	3.5222	3.5291	3.6121	3.4598	3.4688	3.3122	3.5445	3.3145	3.324	3.4359	3.2939	3.4856	3.3859	3.2224
3-deoxyfructose	1.12527	0.005728	0.09648	3.7695	3.7168	3.8427	3.7112	3.7057	3.7468	3.7754	3.472	3.655	3.6626	3.6389	3.691	3.7163	3.598
Prostaglandin F2a	1.29697	0.001585	0.0827	4.5422	4.6109	4.4536	4.5502	4.5378	4.559	4.5651	4.7996	4.6192	4.616	4.7249	4.6105	4.6543	4.7365
MG(18:0e/0:0/0:0)	1.15506	0.01879	0.1239	5.0882	5.1835	5.036	5.0666	5.366	5.0667	5.0942	5.3468	5.2296	5.1962	5.268	5.2285	5.2175	5.3521
LysoSM(d18:1)	1.40976	0.004396	0.09051	4.6288	4.4755	4.4539	4.4932	4.4096	4.3822	4.422	4.7416	4.7166	4.6011	4.5446	4.5318	4.5776	4.6164
1,3,5-Trihydroxybenzene	1.12818	0.007046	0.0974	3.655	3.6242	3.5851	3.7673	3.6433	3.6082	3.701	3.4865	3.5585	3.5714	3.5859	3.6404	3.5302	3.4499
Isovaleric acid	1.85051	0.003076	0.08731	4.5585	4.6717	4.8175	4.7935	4.6576	4.4771	4.3077	4.7932	5.0066	4.9776	5.0516	4.8417	4.8013	4.8518
Anandamide (22:6, n-3)	1.10912	0.002461	0.0858	4.6944	4.751	4.6183	4.7905	4.656	4.7319	4.6726	4.8879	4.8302	4.79	4.8101	4.7487	4.7776	4.8176
Hydroxysepiapterin	1.02806	0.009322	0.1026	4.1445	4.0576	4.1699	4.0998	4.1017	4.1148	4.0987	3.9286	3.9649	4.0161	3.9886	4.1743	4.0115	4.0027
O-Phosphorylethanolamine	1.35228	0.00852	0.1017	4.317	4.3309	4.4531	4.2343	4.4108	4.3517	4.4353	4.1512	4.1068	4.3539	4.1737	4.1314	4.3635	4.16
Isoleucyl-Valine	6.79663	1.708e-06	0.00918	3.7367	3.6991	3.5567	3.9029	3.0989	3.5362	4.0797	0.0013	2.5416	0.0013	0.0013	0.0013	0.0013	0.0013
2-Oxo-3-hydroxy-4-phosphobutanoate	1.15043	0.01492	0.1156	5.046	4.7792	4.9665	4.9363	4.9173	4.9706	4.9821	4.9022	4.7644	4.5836	4.7657	4.9307	4.7419	4.8387
Avocadienofuran	1.10031	0.01475	0.1151	3.5402	3.2545	3.5156	3.427	3.2913	3.3536	3.4935	3.2687	3.3792	3.2105	3.2928	3.1973	3.2568	3.302
Palmitolinoleic acid	1.00932	0.002893	0.08731	3.6932	3.6723	3.6962	3.6893	3.6966	3.6509	3.5744	3.5081	3.6544	3.476	3.6133	3.5801	3.5452	3.5546
Avocadene 2-acetate	1.03821	0.006136	0.09648	3.8126	3.7135	3.7562	3.6623	3.6516	3.6221	3.7625	3.6107	3.6611	3.6631	3.5119	3.5747	3.5648	3.6201
10-Isopropyl-2,7-dimethyl-1-oxaspiro[4.5]deca-3,6-diene	1.18915	0.007886	0.1012	3.2949	3.211	3.3648	3.2647	3.1918	3.2249	3.3032	3.1531	3.0512	3.1701	3.061	3.0278	3.3173	3.0888
Guanosine triphosphate adenosine	1.31869	0.04763	0.1879	4.5415	4.6145	4.0281	4.0421	4.4936	4.4996	4.4735	4.6618	4.484	4.6912	4.4987	4.5578	4.6215	4.685
Hypusine	1.0858	0.006512	0.09648	4.3182	4.2706	4.2912	4.3217	4.2398	4.3436	4.3423	4.1634	4.1519	4.2145	4.2573	4.2546	4.2831	4.072
1-Lyso-2-arachidonoyl-phosphatidate	1.30604	0.04315	0.1778	4.3879	4.2508	4.2843	4.3286	4.6769	4.4995	4.2245	4.1425	4.2378	4.13	4.3371	4.1355	4.1012	4.3901
3-Hydroxy-1-phenyl-1-heptadecanone	1.77501	0.03556	0.163	4.0682	4.3552	4.2635	3.8442	3.9133	3.6312	4.0774	4.3266	4.2322	4.2511	4.1883	4.1363	4.5025	4.2412
L-Menthyl acetoacetate	1.87063	0.004999	0.09416	3.3004	3.1678	3.134	3.2512	2.7616	3.0776	2.9625	3.241	3.4551	3.2917	3.3924	3.5343	3.3488	3.2992
Isopropylmaleate	1.54498	0.008131	0.1017	4.6911	4.5286	4.4622	4.6519	4.6732	4.3135	4.4359	4.6398	4.8853	4.8204	4.605	4.7072	4.8432	4.7398
L-beta-aspartyl-L-glutamic acid	1.25208	0.02611	0.1402	4.4395	4.2018	4.5331	4.4029	4.334	4.1973	4.3571	3.8642	4.2779	4.0941	4.1443	4.1197	4.402	4.177
MG(18:1(11Z)/0:0/0:0)	1.11082	0.009312	0.1026	4.3922	4.5405	4.454	4.501	4.3297	4.522	4.4117	4.6098	4.5734	4.6037	4.6836	4.4641	4.4947	4.5945
5'-Phosphoribosyl-N-formylglycinamide	1.61386	0.009934	0.1041	4.8872	5.1434	5.0299	5.0652	5.207	5.1594	5.0844	4.9117	4.829	5.1189	4.8178	4.6894	4.9503	4.8896
14,15-Epoxy-5,8,11-eicosatrienoic acid	1.28053	0.01201	0.1078	4.1067	4.2824	4.0502	3.9892	4.0174	4.0768	4.0477	4.1479	4.1431	4.3527	4.265	4.1979	4.1762	4.4247
2(3H)-Furanone	1.22761	0.0002392	0.07941	3.1965	3.1353	3.2217	3.2283	3.2302	3.2423	3.2362	3.0512	3.1365	3.1022	3.1223	3.1685	3.0797	3.1027
Methyl 2-decenoate	1.15518	0.006482	0.09648	3.4621	3.4406	3.3949	3.522	3.4759	3.4102	3.4767	3.3131	3.2199	3.4416	3.3634	3.3455	3.3855	3.3925
Dehydrocurdione	1.05947	0.002347	0.08469	3.7266	3.7691	3.8197	3.7495	3.7972	3.852	3.8865	3.9465	3.8579	3.8883	3.929	3.8711	3.8736	3.985
3,4-Dimethyl-5-pentyl-2-furanundecanoic acid	1.35659	0.02698	0.1422	3.0558	3.5737	3.6394	3.3622	3.5878	3.4858	3.4014	3.7469	3.5076	3.6174	3.6438	3.668	3.6037	3.7676
1-Hydroxy-1-phenyl-3-hexadecanone	1.83009	0.00121	0.0827	3.5905	3.9705	3.7011	3.9144	3.9671	3.9897	3.9272	4.257	4.0783	4.1538	4.2443	3.9675	4.2346	4.2831
4-(3-Pyridyl)-3-butenoic acid	1.10309	0.008322	0.1017	3.7302	3.7034	3.7864	3.7256	3.6431	3.7582	3.749	3.4812	3.5827	3.634	3.6409	3.7316	3.6799	3.5476
LysoPC(22:5(7Z,10Z,13Z,16Z,19Z))	1.3243	0.02459	0.1357	4.8399	5.1276	4.7247	4.7252	4.9135	4.782	4.9572	5.0893	5.0095	4.9827	5.096	4.8938	5.0047	5.1169
Polyoxyethylene (600) monoricinoleate	1.50223	0.03694	0.1652	3.799	4.0618	3.7921	3.5272	3.7619	3.7373	3.8354	4.0236	3.9816	3.7371	3.9376	3.9454	3.9806	4.1634
All-trans-pentaprenyl diphosphate	5.25693	0.001403	0.0827	0.0013	0.0014	0.0013	3.3582	0.0013	0.0014	2.9205	3.7257	3.4148	3.0789	3.3559	2.8334	3.4509	3.5067
Homophytanic acid	1.57498	0.02351	0.134	3.5334	3.6307	3.2869	3.4897	3.3593	3.3199	3.6622	3.8135	3.7353	3.437	3.7399	3.5084	3.6984	3.7654
1-Acetoxy-2-hydroxy-5,12,15-heneicosatrien-4-one	1.37818	0.01353	0.112	3.7292	3.9343	3.7326	3.5468	3.8162	3.904	3.5873	3.9733	3.8424	3.901	3.9801	3.8785	3.8843	4.0718
3beta,7alpha-Dihydroxy-5-cholestenoate	1.17555	0.007457	0.09884	4.221	4.2982	4.1658	4.3096	4.1319	4.202	4.2815	4.4698	4.3195	4.3084	4.4039	4.384	4.275	4.2895
Cholestenone	1.15418	0.02924	0.1485	3.9476	4.3327	4.1171	4.1666	4.2459	4.2215	4.3	4.4554	4.2528	4.3067	4.3678	4.2133	4.3237	4.5062
DUMP	1.6098	0.03434	0.1611	3.7086	3.8895	3.9999	4.0284	3.7686	3.9871	4.0514	3.5597	3.6704	3.9939	3.6374	3.7906	3.8379	3.2941
9-cis-Retinoic acid	1.01076	0.01486	0.1156	3.4037	3.5355	3.5072	3.3865	3.6055	3.4435	3.4659	3.3953	3.386	3.1563	3.3435	3.3559	3.4781	3.2625
Desmosine	1.40527	0.03811	0.1672	4.0239	4.2644	3.9535	3.7882	3.9741	4.083	4.0732	4.2849	4.2043	3.9692	4.137	4.1828	4.1921	4.3713
Simulenoline	1.67757	0.005985	0.09648	3.5509	3.7695	3.4412	3.8945	3.5577	3.69	3.8049	4.0864	3.8859	3.8345	4.0944	3.7947	3.815	4.0807
Persicaxanthin	1.81328	0.00469	0.09202	3.7519	4.1157	3.6833	3.5121	3.7906	3.7999	3.9533	4.2323	4.013	4.1062	4.0728	3.9585	4.0612	4.0908
Cholesteryl acetate	1.27395	0.01273	0.1104	4.0804	4.0753	3.9126	4.05	4.1337	3.9905	3.9638	4.3389	4.0585	4.1434	4.3011	4.0275	4.1739	4.2646
4alpha-formyl-4beta-methyl-5alpha-cholesta-8,24-dien-3beta-ol	1.98887	0.005502	0.09648	2.979	3.1988	3.0798	3.2925	3.5395	2.9061	2.8302	3.7483	3.3493	3.5473	3.5457	3.2633	3.4849	3.4853
4,6-Dideoxy-4-oxo-dTDP-D-glucose	1.31463	0.006423	0.09648	5.663	5.428	5.6536	5.4779	5.4999	5.5193	5.6872	5.358	5.4418	5.2397	5.2038	5.4409	5.5207	5.3803
Asparaginyl-Hydroxyproline	1.326	0.03965	0.1702	3.4759	3.5459	2.9899	3.2767	3.1956	3.2408	3.113	3.4537	3.4748	3.5317	3.3938	3.3086	3.4109	3.5674
(S)-2,3-epoxysqualene	1.30416	0.03121	0.1532	4.0774	4.247	4.177	4.2652	4.1472	3.9899	4.3241	4.5648	4.3721	4.2176	4.3306	4.2709	4.1841	4.4051
DG(14:1(9Z)/22:2(13Z,16Z)/0:0)	1.14035	0.01402	0.1129	4.8394	4.7682	4.8534	4.6243	4.6763	4.8347	4.7393	4.5943	4.5612	4.7123	4.6887	4.5315	4.7443	4.5859
Prenyl glucoside	1.06251	0.0211	0.129	3.6487	3.6252	3.7625	3.7395	3.616	3.6818	3.6639	3.5371	3.6072	3.6748	3.4102	3.585	3.6588	3.5114
1-(2,4,5-Trimethoxyphenyl)-1,2-propanedione	1.03401	0.00349	0.08731	4.1328	3.9733	4.1131	4.0935	4.0663	4.0583	4.0446	3.9188	3.973	3.9872	3.9372	4.0462	4.0011	3.9757
9-Hydroxyrisperidone	1.46084	0.0151	0.1163	3.8272	3.8455	3.6348	3.6284	3.6714	3.8956	3.5484	4.0383	3.847	3.771	3.8454	3.8786	3.8972	4.1112
DG(14:0/16:0/0:0)	1.11588	0.02275	0.1333	4.6645	4.4123	4.6388	4.5558	4.407	4.5472	4.5053	4.2223	4.4959	4.4062	4.3445	4.4822	4.4711	4.3273
DG(16:0/22:5(4Z,7Z,10Z,13Z,16Z)/0:0)	1.18483	0.03709	0.1655	4.8022	4.7294	4.7831	4.6656	4.6585	4.933	4.7764	4.3842	4.6383	4.7265	4.711	4.6215	4.7327	4.5796
DOPA sulfate	2.33641	0.01893	0.1243	4.5729	4.4705	3.8356	4.596	4.1865	3.3659	3.9945	4.5365	4.7883	4.7483	4.6459	4.5756	4.6627	4.4219
Alpha-Ketooctanoic acid	1.18106	0.0002519	0.07941	4.8291	4.7207	4.8495	4.7845	4.7688	4.7694	4.7685	4.6233	4.6883	4.6781	4.654	4.7395	4.6886	4.6456
Tyrosyl-Valine	1.24477	0.0006692	0.0827	4.1264	4.1682	4.0624	4.0799	4.0827	4.0163	4.071	4.2606	4.1528	4.1753	4.2211	4.2066	4.1745	4.1603
4-O-8',5'-5''-Dehydrotriferulic acid	1.76683	0.02162	0.1303	4.7274	4.9001	5.3411	4.6544	4.7835	4.6415	4.6437	4.0601	4.1421	4.5298	4.3547	4.6082	4.826	4.5833
