# Supplementary material for: Untargeted metabolomics analysis of the hippocampus and cerebral cortex identified the neuroprotective mechanisms of Bushen Tiansui formula in an aβ25-35-induced rat model of Alzheimer’s disease
Source: Front Pharmacol. 2022 Oct 20;13:990307. doi: 10.3389/fphar.2022.990307 (PMC9630565; doi:10.3389/fphar.2022.990307)
Supplement: Supplementary file 7 [file Table5.XLSX]

## Sheet: Table S5
Metabolite	S	BG	M
(x)-2-Heptanol glucoside	0.5023	-0.7639	0.2616
11-Methyl-7-oxatetracyclo[6.3.1.01,6.04,11]dodecane	0.384	-0.6525	0.2685
Palmitelaidic acid	0.2807	-0.7966	0.5159
Diisobutyl adipate	0.4925	-0.9247	0.4322
13,14-Dihydro PGF-1a	-0.1289	-0.4657	0.5946
Methyl 2-decenoate	0.1278	-0.7655	0.6377
Beta-Kessyl alcohol	0.0384	-0.6923	0.6539
PC(14:0/18:1(11Z))	0.7334	-0.3391	-0.3943
Cer(d18:1/18:0)	0.6904	-0.3075	-0.3829
DG(15:0/16:1(9Z)/0:0)	0.7014	-0.303	-0.3983
Stearoylcarnitine	0.6317	-0.2759	-0.3559
LysoPC(20:1(11Z))	0.6745	-0.2405	-0.4339
PC(14:0/16:0)	0.7045	-0.2717	-0.4328
PC(18:1(11Z)/16:0)	0.7387	-0.2012	-0.5376
N-Palmitoylsphingosine	0.7811	-0.2203	-0.5608
Suberic acid	0.6612	-0.1623	-0.4989
D-Dethiobiotin	0.594	-0.1529	-0.4411
4,8,12-trimethyl-tridecanoic acid	0.7151	-0.432	-0.2832
LysoPC(16:0)	0.7846	-0.6234	-0.1612
12-oxo-10,11-dihydro-20-COOH-LTB4	0.7124	-0.511	-0.2014
6,10,14-Trimethyl-5,9,13-pentadecatrien-2-one	0.6839	-0.5188	-0.1651
PC(16:0/16:0)	0.8908	-0.4108	-0.48
Cer(d18:1/14:0)	0.8602	-0.3435	-0.5167
Stearic Acid ethyl ester	0.9876	-0.4693	-0.5183
PC(14:0/20:2(11Z,14Z))	0.9244	-0.5452	-0.3793
S-Japonin	0.9528	-0.687	-0.2658
Valtratum	0.8507	-0.6017	-0.2491
Oleic acid	0.883	-0.6065	-0.2765
Blennin A	1.0803	-0.861	-0.2193
(E)-2,6-Dimethyl-2,5-heptadienoic acid	0.9612	-0.8607	-0.1006
LysoPE(18:2(9Z,12Z)/0:0)	0.9218	-0.8418	-0.08
Oxysolavetivone	0.9361	-0.8653	-0.0707
LysoPC(18:1(9Z))	0.8408	-0.8938	0.0529
3-Hydroxytrichothecene	0.6989	-0.7693	0.0704
MG(0:0/18:1(11Z)/0:0)	0.726	-0.7564	0.0304
Methyl (E)-2-dodecenoate	0.7196	-0.757	0.0374
Alpha-Teresantalic acid	1.0102	-1.1031	0.0929
9-Pentadecene-12,14-diyne-1,11-diol	0.732	-0.9509	0.2189
Epinepetalactone	0.7042	-1.0593	0.3551
2,4,7-Decatrienoic acid	0.6635	-1.0092	0.3457
Undecanedioic acid	-0.4755	-0.0459	0.5214
Methyl-delta-ionone	-0.6251	0.0975	0.5275
Ubiquinone-1	-0.6423	0.1931	0.4492
9-Decenoic acid	-0.6419	0.2051	0.4367
5Z-Tetradecenoic acid	-0.5944	0.1945	0.3999
Acetylcarnitine	-0.6271	0.2435	0.3836
Citraconic acid	-0.8274	0.0917	0.7357
(E)-4-Hexen-1-ol	-0.8927	0.1745	0.7182
Ethyladipic acid	-0.8455	0.1928	0.6527
(+/-)-2,4,8-Trimethyl-7-nonen-2-ol	-0.8692	0.2057	0.6635
Ethyl 3-mercaptobutyrate	-0.874	0.2897	0.5843
Methyl 3-methylbutanoate	-0.9807	0.3954	0.5852
Caproic acid	-0.9677	0.3085	0.6592
Armillane	-0.8794	0.9017	-0.0223
1,11-Undecanedicarboxylic acid	-0.9631	1.1545	-0.1914
Crustecdysone	-1.033	0.5992	0.4338
SM(d18:1/18:1(11Z))	-0.8099	0.6597	0.1502
2-Methylbutyroylcarnitine	-0.7746	0.5101	0.2645
Galbanic acid	-0.4373	0.7285	-0.2912
Petroselinic acid	-0.572	0.7478	-0.1759
Tributyrin	-0.5775	0.79	-0.2125
11,12-DiHETrE	-0.5662	0.8075	-0.2414
3a,7b,12a-Trihydroxyoxocholanyl-Glycine	-0.2711	0.8138	-0.5428
Trans-Dodec-2-enoic acid	-0.3034	0.6512	-0.3478
3-(L-Menthoxy)-2-methylpropane-1,2-diol	-0.228	0.6202	-0.3922
Lucidenolactone	-0.2719	0.6922	-0.4203
PE(0:0/18:0)	-0.4753	1.2123	-0.737
Cer(d18:0/14:0)	-0.3281	1.1248	-0.7967
PC(0:0/18:0)	-0.2538	1.0936	-0.8398
Cer(d18:0/16:0)	-0.2527	1.116	-0.8633
L-Rhamnulose	-0.7426	1.2641	-0.5215
(+/-)-Ethyl 2-hydroxy-2-methylbutyrate	-0.6062	1.0794	-0.4732
2-Oxo-4-methylthiobutanoic acid	-0.5973	0.9786	-0.3813
Pregnanetriol	0.4217	0.2094	-0.6311
Sterebin G	0.4388	0.1647	-0.6035
LysoPE(20:1(11Z)/0:0)	0.5453	0.0462	-0.5915
N-[(4E,8E)-1,3-dihydroxyoctadeca-4,8-dien-2-yl]hexadecanamide	0.5988	-0.0139	-0.5849
Avocadyne 1-acetate	-0.0475	0.6393	-0.5918
PC(15:0/16:0)	0.1554	0.3682	-0.5236
2-Propylglutaric acid	0.1167	0.3734	-0.4901
Dihydropanaxacol	0.1868	0.4067	-0.5935
12-hydroxy-5,8,10-heptadecatrienoic acid	0.0938	0.4702	-0.564
